# Supplementary material for: Ab Initio Molecular Dynamics Insights into Stress Corrosion Cracking and Dissolution of Metal Oxides
Source: Materials (Basel). 2025 Jan 24;18(3):538. doi: 10.3390/ma18030538 (PMC11818312; doi:10.3390/ma18030538)
Supplement: Supplementary file 1 [file materials-18-00538-s001.zip]

Archive with 18 entries (18 files):
- figures/connolly.png
- figures/crack-001.png
- figures/crack-others.png
- figures/crack-silica-1.png
- figures/crack-silica-2.png
- figures/crack-tip-al2o3.png
- figures/crack-tip-fe2o3.png
- figures/flowchart.png
- figures/j-silica.png
- figures/mtd-convergence.png
- figures/reaxff-dissolution.png
- materials-3412799-supplementary.aux
- materials-3412799-supplementary.log
- materials-3412799-supplementary.out
- materials-3412799-supplementary.pdf
- materials-3412799-supplementary.synctex.gz
- materials-3412799-supplementary.tex
- references.bib
