# Supplementary material for: Ab Initio Molecular Dynamics Insights into Stress Corrosion Cracking and Dissolution of Metal Oxides
Source: Materials (Basel). 2025 Jan 24;18(3):538. doi: 10.3390/ma18030538 (PMC11818312; doi:10.3390/ma18030538)
Supplement: Supplementary file 1 [file materials-18-00538-s001.zip › materials-3412799-supplementary.aux]

\relax 
\providecommand\babel@aux[2]{}
\@nameuse{bbl@beforestart}
\catcode `"\active 
\catcode `<\active 
\catcode `>\active 
\@nameuse{es@quoting}
\providecommand\hyper@newdestlabel[2]{}
\providecommand\HyperFirstAtBeginDocument{\AtBeginDocument}
\HyperFirstAtBeginDocument{\ifx\hyper@anchor\@undefined
\global\let\oldnewlabel\newlabel
\gdef\newlabel#1#2{\newlabelxx{#1}#2}
\gdef\newlabelxx#1#2#3#4#5#6{\oldnewlabel{#1}{{#2}{#3}}}
\AtEndDocument{\ifx\hyper@anchor\@undefined
\let\newlabel\oldnewlabel
\fi}
\fi}
\global\let\hyper@last\relax 
\gdef\HyperFirstAtBeginDocument#1{#1}
\providecommand\HyField@AuxAddToFields[1]{}
\providecommand\HyField@AuxAddToCoFields[2]{}
\citation{huang_mechanics_2009}
\citation{lawn_fracture_1993}
\citation{aryanpour_development_2010}
\citation{shin_development_2015}
\citation{huang_atomic_2022}
\citation{aryanpour_development_2010}
\citation{shin_development_2015}
\citation{huang_atomic_2022}
\citation{aryanpour_development_2010}
\citation{shin_development_2015}
\citation{huang_atomic_2022}
\citation{sen_oxidation_2013}
\citation{hong_atomistic-scale_2016}
\citation{zhang_development_2024}
\citation{sen_oxidation_2013}
\citation{hong_atomistic-scale_2016}
\citation{zhang_development_2024}
\citation{sen_oxidation_2013}
\citation{hong_atomistic-scale_2016}
\citation{zhang_development_2024}
\babel@aux{english}{}
\babel@aux{english}{}
\@writefile{toc}{\contentsline {section}{\numberline {S1}Further Details on Methodology}{1}{section.1}\protected@file@percent }
\@writefile{toc}{\contentsline {subsection}{\numberline {S1.1}Choice of Force Field}{1}{subsection.1.1}\protected@file@percent }
\@writefile{lot}{\contentsline {table}{\numberline {S1}{\ignorespaces Comparison of lattice constants and bulk modulus for hematite for DFT and different ReaxFF parametrizations.}}{1}{table.1}\protected@file@percent }
\newlabel{tab:tablefe}{{S1}{1}{Comparison of lattice constants and bulk modulus for hematite for DFT and different ReaxFF parametrizations}{table.1}{}}
\@writefile{lof}{\contentsline {figure}{\numberline {S1}{\ignorespaces Crack tip evolution for hematite using different ReaxFF parameter sets: (a) Aryanpour {et al.} \cite  {aryanpour_development_2010}, (b) Shin {et al.} \cite  {shin_development_2015} and (c) Huang {et al.} \cite  {huang_atomic_2022}. Atoms are colored by the number of first neighbors.}}{1}{figure.1}\protected@file@percent }
\newlabel{fig:crack-tip-fe2o3}{{S1}{1}{Crack tip evolution for hematite using different ReaxFF parameter sets: (a) Aryanpour {et al.} \cite {aryanpour_development_2010}, (b) Shin {et al.} \cite {shin_development_2015} and (c) Huang {et al.} \cite {huang_atomic_2022}. Atoms are colored by the number of first neighbors}{figure.1}{}}
\citation{klyukin_iron_2018}
\citation{raman_providing_2022}
\citation{shen_free-energy_2018}
\citation{reocreux_reactivity_2019}
\citation{schliemann_atomic_2021}
\citation{liu_mechanisms_2024}
\citation{guo_mechanisms_2024}
\citation{thompson_lammps_2022}
\citation{tribello_plumed_2014}
\citation{grossfield_wham_nodate}
\citation{lubin_ab_2000}
\citation{zhang_development_2024}
\citation{zhang_development_2024}
\citation{liao_ab_2010}
\citation{zhang_insights_2023}
\citation{klyukin_iron_2018}
\citation{shen_free-energy_2018}
\citation{guo_mechanisms_2024}
\citation{wiederhorn_micromechanisms_1980}
\@writefile{lof}{\contentsline {figure}{\numberline {S2}{\ignorespaces Crack tip evolution for corundum using different ReaxFF parameter sets: (a) Sen {et al.} \cite  {sen_oxidation_2013}, (b) Hong {et al.} \cite  {hong_atomistic-scale_2016} and (c) Zhang {et al.} \cite  {zhang_development_2024}. Atoms are colored by the number of first neighbors.}}{2}{figure.2}\protected@file@percent }
\newlabel{fig:crack-tip-al2o3}{{S2}{2}{Crack tip evolution for corundum using different ReaxFF parameter sets: (a) Sen {et al.} \cite {sen_oxidation_2013}, (b) Hong {et al.} \cite {hong_atomistic-scale_2016} and (c) Zhang {et al.} \cite {zhang_development_2024}. Atoms are colored by the number of first neighbors}{figure.2}{}}
\@writefile{lot}{\contentsline {table}{\numberline {S2}{\ignorespaces Comparison of lattice constants and bulk modulus for corundum for DFT and different ReaxFF parametrizations.}}{2}{table.2}\protected@file@percent }
\newlabel{tab:tableal}{{S2}{2}{Comparison of lattice constants and bulk modulus for corundum for DFT and different ReaxFF parametrizations}{table.2}{}}
\@writefile{toc}{\contentsline {subsection}{\numberline {S1.2}Free Energy of Dissolution}{2}{subsection.1.2}\protected@file@percent }
\@writefile{lot}{\contentsline {table}{\numberline {S3}{\ignorespaces Fracture energies ($R=2\gamma $) in eV/\r A$^2$ corresponding to identical surface terminations of hematite as obtained by our results and other computational studies in the literature.}}{2}{table.3}\protected@file@percent }
\newlabel{tab:fracenergies}{{S3}{2}{Fracture energies ($R=2\gamma $) in eV/\AA $^2$ corresponding to identical surface terminations of hematite as obtained by our results and other computational studies in the literature}{table.3}{}}
\@writefile{lof}{\contentsline {figure}{\numberline {S3}{\ignorespaces Free energy of dissolution computed with ReaxFF of Zhang \textit  {et. al.} \cite  {zhang_development_2024} using (a) the atom distance from surface and (b) coordination number of target Al atom with oxygen from water as reaction coordinate. Neighborhood of the target atom is shown on the insets. }}{3}{figure.3}\protected@file@percent }
\newlabel{fig:reaxff-dissolution}{{S3}{3}{Free energy of dissolution computed with ReaxFF of Zhang \textit {et. al.} \cite {zhang_development_2024} using (a) the atom distance from surface and (b) coordination number of target Al atom with oxygen from water as reaction coordinate. Neighborhood of the target atom is shown on the insets}{figure.3}{}}
\@writefile{lof}{\contentsline {figure}{\numberline {S4}{\ignorespaces Convergence of the (a) free energy path and (b) the free energy barrier given by the difference between the final and initial state, computed by \textit  {ab initio} metadynamics.}}{3}{figure.4}\protected@file@percent }
\newlabel{fig:mtd-convergence}{{S4}{3}{Convergence of the (a) free energy path and (b) the free energy barrier given by the difference between the final and initial state, computed by \textit {ab initio} metadynamics}{figure.4}{}}
\@writefile{toc}{\contentsline {section}{\numberline {S2}Basal Cleavage of Corundum}{3}{section.2}\protected@file@percent }
\@writefile{toc}{\contentsline {section}{\numberline {S3}Stress Corrosion Cracking of Silica: The Case of Cristobalite}{3}{section.3}\protected@file@percent }
\newlabel{sec:silica}{{S3}{3}{Stress Corrosion Cracking of Silica: The Case of Cristobalite}{section.3}{}}
\citation{henkelman_improved_2000}
\citation{larsen_atomic_2017}
\citation{zhang_atomistic_2007}
\citation{zhu_stress-dependent_2005}
\citation{feng_ab_2015}
\citation{wiederhorn_moisture_1968}
\citation{wiederhorn_micromechanisms_1980}
\citation{michalske_molecular_1982}
\citation{michalske_stress_1986}
\citation{michalske_steric_1987}
\citation{meng_lattice_2017}
\citation{zhang_atomistic_2007}
\@writefile{lof}{\contentsline {figure}{\numberline {S5}{\ignorespaces Flowchart diagram summarizing the methodology used in this work corresponding to each aspect investigated alongside the method, type of calculation, and software used.}}{4}{figure.5}\protected@file@percent }
\newlabel{fig:flowchart}{{S5}{4}{Flowchart diagram summarizing the methodology used in this work corresponding to each aspect investigated alongside the method, type of calculation, and software used}{figure.5}{}}
\@writefile{lof}{\contentsline {figure}{\numberline {S6}{\ignorespaces (a) Crack along (001) plane with Al termination. (b) Energy profile as a function of $K$. Panels (c) and (d) show the progression of fracture propagation, where it initially deflects along the (012) plane. Only at larger loads ($K\sim $ 0.952 eV/\r A$^{5/2}$), is that the bond breaking at the crack tip occur from, and intact tip shown in (e) to the breaking of Al-O bonds shown in the dashed lines (f).}}{4}{figure.6}\protected@file@percent }
\newlabel{fig:crack-001}{{S6}{4}{(a) Crack along (001) plane with Al termination. (b) Energy profile as a function of $K$. Panels (c) and (d) show the progression of fracture propagation, where it initially deflects along the (012) plane. Only at larger loads ($K\sim $ 0.952 eV/\AA $^{5/2}$), is that the bond breaking at the crack tip occur from, and intact tip shown in (e) to the breaking of Al-O bonds shown in the dashed lines (f)}{figure.6}{}}
\citation{chuang_extended_1992}
\bibcite{huang_mechanics_2009}{1}
\bibcite{lawn_fracture_1993}{2}
\bibcite{aryanpour_development_2010}{3}
\bibcite{shin_development_2015}{4}
\bibcite{huang_atomic_2022}{5}
\bibcite{sen_oxidation_2013}{6}
\@writefile{lof}{\contentsline {figure}{\numberline {S7}{\ignorespaces Energy versus $K$ for (a) (012)[$12\bar  {1}$] and (b) (110)[$1\bar  {1}\bar  {1}$] cracks, where the state referring to each curve is indicated on the insets by arrows.}}{5}{figure.7}\protected@file@percent }
\newlabel{fig:crack-others}{{S7}{5}{Energy versus $K$ for (a) (012)[$12\bar {1}$] and (b) (110)[$1\bar {1}\bar {1}$] cracks, where the state referring to each curve is indicated on the insets by arrows}{figure.7}{}}
\@writefile{lof}{\contentsline {figure}{\numberline {S8}{\ignorespaces Accessible solvent area measured by the Connolly surface with the profiles for (a) $\beta $-cristobalite and (b) corundum for different cuts shown in the front view of the crack in (c) and (d), respectively. }}{5}{figure.8}\protected@file@percent }
\newlabel{fig:connolly}{{S8}{5}{Accessible solvent area measured by the Connolly surface with the profiles for (a) $\beta $-cristobalite and (b) corundum for different cuts shown in the front view of the crack in (c) and (d), respectively}{figure.8}{}}
\@writefile{toc}{\contentsline {section}{\numberline {S4}Kinetic Model of Crack Blunting}{5}{section.4}\protected@file@percent }
\bibcite{hong_atomistic-scale_2016}{7}
\bibcite{zhang_development_2024}{8}
\bibcite{klyukin_iron_2018}{9}
\bibcite{raman_providing_2022}{10}
\bibcite{shen_free-energy_2018}{11}
\bibcite{reocreux_reactivity_2019}{12}
\bibcite{schliemann_atomic_2021}{13}
\bibcite{liu_mechanisms_2024}{14}
\@writefile{lof}{\contentsline {figure}{\numberline {S9}{\ignorespaces Energetics of a sharp crack in a crystalline silica model. (a) The unit cell of the $\beta $-cristobalite is used as the silica polymorph with the [111] surface along the $z$-axis, which is replicated to obtain the crack system. (b) Description of the two processes considered: (i) rupture, where the crack tip bond breaks due to the applied load only (without immediate molecule chemisorption) and (ii) chemo-rupture where bond breaking takes place by reaction with the nearby water molecule. (c) Energy curves for each state (A, B, and C) showing crossover points where one state begins to be more favorable than others.}}{6}{figure.9}\protected@file@percent }
\newlabel{fig:crack-silica-1}{{S9}{6}{Energetics of a sharp crack in a crystalline silica model. (a) The unit cell of the $\beta $-cristobalite is used as the silica polymorph with the [111] surface along the $z$-axis, which is replicated to obtain the crack system. (b) Description of the two processes considered: (i) rupture, where the crack tip bond breaks due to the applied load only (without immediate molecule chemisorption) and (ii) chemo-rupture where bond breaking takes place by reaction with the nearby water molecule. (c) Energy curves for each state (A, B, and C) showing crossover points where one state begins to be more favorable than others}{figure.9}{}}
\@writefile{lof}{\contentsline {figure}{\numberline {S10}{\ignorespaces Kinetics of a sharp crack in cristobalite. (a) Energy barriers obtained with NEB method for water reaction at the crack tip for $K$ values around the crossover points shown in the inset on Figure \ref {fig:crack-silica-1}(c) between states A and C. (b) Energy barriers around the crossover points between states A and B, where we compare the minimum energy paths for rupture and chemo-rupture, where their activation energies are shown in (c), where we can see that at $K\sim $ 0.54 eV/\r A$^{5/2}$ rupture becomes the most probable process instead of reaction at the tip. The crack propagation velocity in the inset.}}{6}{figure.10}\protected@file@percent }
\newlabel{fig:crack-silica-2}{{S10}{6}{Kinetics of a sharp crack in cristobalite. (a) Energy barriers obtained with NEB method for water reaction at the crack tip for $K$ values around the crossover points shown in the inset on Figure \ref {fig:crack-silica-1}(c) between states A and C. (b) Energy barriers around the crossover points between states A and B, where we compare the minimum energy paths for rupture and chemo-rupture, where their activation energies are shown in (c), where we can see that at $K\sim $ 0.54 eV/\AA $^{5/2}$ rupture becomes the most probable process instead of reaction at the tip. The crack propagation velocity in the inset}{figure.10}{}}
\bibcite{guo_mechanisms_2024}{15}
\bibcite{thompson_lammps_2022}{16}
\bibcite{tribello_plumed_2014}{17}
\bibcite{grossfield_wham_nodate}{18}
\bibcite{lubin_ab_2000}{19}
\bibcite{liao_ab_2010}{20}
\bibcite{zhang_insights_2023}{21}
\bibcite{wiederhorn_micromechanisms_1980}{22}
\bibcite{henkelman_improved_2000}{23}
\bibcite{larsen_atomic_2017}{24}
\bibcite{zhang_atomistic_2007}{25}
\bibcite{zhu_stress-dependent_2005}{26}
\@writefile{lof}{\contentsline {figure}{\numberline {S11}{\ignorespaces $J$-integral calculation for the rupture and chemo-rupture processes involved in the fracture of cristobalite with snapshots for different loads (indicated) shown in (a) and (b), respectively. (c) $J$ versus $K$ curve for both cases, showing an early decrease of $J_c$ upon molecule chemisorption at the tip.}}{7}{figure.11}\protected@file@percent }
\newlabel{fig:j-silica}{{S11}{7}{$J$-integral calculation for the rupture and chemo-rupture processes involved in the fracture of cristobalite with snapshots for different loads (indicated) shown in (a) and (b), respectively. (c) $J$ versus $K$ curve for both cases, showing an early decrease of $J_c$ upon molecule chemisorption at the tip}{figure.11}{}}
\bibcite{feng_ab_2015}{27}
\bibcite{wiederhorn_moisture_1968}{28}
\bibcite{michalske_molecular_1982}{29}
\bibcite{michalske_stress_1986}{30}
\bibcite{michalske_steric_1987}{31}
\bibcite{meng_lattice_2017}{32}
\bibcite{chuang_extended_1992}{33}
\gdef \@abspage@last{8}
