# Supplementary material for: Ab Initio Molecular Dynamics Insights into Stress Corrosion Cracking and Dissolution of Metal Oxides
Source: Materials (Basel). 2025 Jan 24;18(3):538. doi: 10.3390/ma18030538 (PMC11818312; doi:10.3390/ma18030538)
Supplement: Supplementary file 1 [file materials-18-00538-s001.zip › materials-3412799-supplementary.log]

This is pdfTeX, Version 3.141592653-2.6-1.40.25 (TeX Live 2023) (preloaded format=pdflatex 2023.12.14)  24 JAN 2025 11:14
entering extended mode
 \write18 enabled.
 %&-line parsing enabled.
**materials-3412799-supplementary.tex
(./materials-3412799-supplementary.tex
LaTeX2e <2022-11-01> patch level 1
L3 programming layer <2023-02-22>
(c:/texlive/2023/texmf-dist/tex/latex/base/article.cls
Document Class: article 2022/07/02 v1.4n Standard LaTeX document class
(c:/texlive/2023/texmf-dist/tex/latex/base/size10.clo
File: size10.clo 2022/07/02 v1.4n Standard LaTeX file (size option)
)
\c@part=\count185
\c@section=\count186
\c@subsection=\count187
\c@subsubsection=\count188
\c@paragraph=\count189
\c@subparagraph=\count190
\c@figure=\count191
\c@table=\count192
\abovecaptionskip=\skip48
\belowcaptionskip=\skip49
\bibindent=\dimen140
)
(c:/texlive/2023/texmf-dist/tex/generic/babel/babel.sty
Package: babel 2023/02/13 3.86 The Babel package
\babel@savecnt=\count193
\U@D=\dimen141
\l@unhyphenated=\language87

(c:/texlive/2023/texmf-dist/tex/generic/babel/txtbabel.def)
\bbl@readstream=\read2
\bbl@dirlevel=\count194

(c:/texlive/2023/texmf-dist/tex/generic/babel-spanish/spanish.ldf
Language: spanish.ldf 2021/05/27 v5.0q Spanish support from the babel system
\es@quottoks=\toks16
\es@quotdepth=\count195
Package babel Info: Making " an active character on input line 570.
Package babel Info: Making . an active character on input line 675.
Package babel Info: Making < an active character on input line 722.
Package babel Info: Making > an active character on input line 722.
)
(c:/texlive/2023/texmf-dist/tex/generic/babel-english/english.ldf
Language: english 2017/06/06 v3.3r English support from the babel system
Package babel Info: Hyphen rules for 'canadian' set to \l@english
(babel)             (\language0). Reported on input line 102.
Package babel Info: Hyphen rules for 'australian' set to \l@ukenglish
(babel)             (\language21). Reported on input line 105.
Package babel Info: Hyphen rules for 'newzealand' set to \l@ukenglish
(babel)             (\language21). Reported on input line 108.
))
(c:/texlive/2023/texmf-dist/tex/generic/babel/locale/en/babel-english.tex
Package babel Info: Importing font and identification data for english
(babel)             from babel-en.ini. Reported on input line 11.
)
(c:/texlive/2023/texmf-dist/tex/generic/babel/locale/es/babel-spanish.tex
Package babel Info: Importing font and identification data for spanish
(babel)             from babel-es.ini. Reported on input line 11.
)
(c:/texlive/2023/texmf-dist/tex/latex/psnfss/mathptmx.sty
Package: mathptmx 2020/03/25 PSNFSS-v9.3 Times w/ Math, improved (SPQR, WaS) 
LaTeX Font Info:    Redeclaring symbol font `operators' on input line 28.
LaTeX Font Info:    Overwriting symbol font `operators' in version `normal'
(Font)                  OT1/cmr/m/n --> OT1/ztmcm/m/n on input line 28.
LaTeX Font Info:    Overwriting symbol font `operators' in version `bold'
(Font)                  OT1/cmr/bx/n --> OT1/ztmcm/m/n on input line 28.
LaTeX Font Info:    Redeclaring symbol font `letters' on input line 29.
LaTeX Font Info:    Overwriting symbol font `letters' in version `normal'
(Font)                  OML/cmm/m/it --> OML/ztmcm/m/it on input line 29.
LaTeX Font Info:    Overwriting symbol font `letters' in version `bold'
(Font)                  OML/cmm/b/it --> OML/ztmcm/m/it on input line 29.
LaTeX Font Info:    Redeclaring symbol font `symbols' on input line 30.
LaTeX Font Info:    Overwriting symbol font `symbols' in version `normal'
(Font)                  OMS/cmsy/m/n --> OMS/ztmcm/m/n on input line 30.
LaTeX Font Info:    Overwriting symbol font `symbols' in version `bold'
(Font)                  OMS/cmsy/b/n --> OMS/ztmcm/m/n on input line 30.
LaTeX Font Info:    Redeclaring symbol font `largesymbols' on input line 31.
LaTeX Font Info:    Overwriting symbol font `largesymbols' in version `normal'
(Font)                  OMX/cmex/m/n --> OMX/ztmcm/m/n on input line 31.
LaTeX Font Info:    Overwriting symbol font `largesymbols' in version `bold'
(Font)                  OMX/cmex/m/n --> OMX/ztmcm/m/n on input line 31.
\symbold=\mathgroup4
\symitalic=\mathgroup5
LaTeX Font Info:    Redeclaring math alphabet \mathbf on input line 34.
LaTeX Font Info:    Overwriting math alphabet `\mathbf' in version `normal'
(Font)                  OT1/cmr/bx/n --> OT1/ptm/bx/n on input line 34.
LaTeX Font Info:    Overwriting math alphabet `\mathbf' in version `bold'
(Font)                  OT1/cmr/bx/n --> OT1/ptm/bx/n on input line 34.
LaTeX Font Info:    Redeclaring math alphabet \mathit on input line 35.
LaTeX Font Info:    Overwriting math alphabet `\mathit' in version `normal'
(Font)                  OT1/cmr/m/it --> OT1/ptm/m/it on input line 35.
LaTeX Font Info:    Overwriting math alphabet `\mathit' in version `bold'
(Font)                  OT1/cmr/bx/it --> OT1/ptm/m/it on input line 35.
LaTeX Info: Redefining \hbar on input line 50.
)
(c:/texlive/2023/texmf-dist/tex/latex/geometry/geometry.sty
Package: geometry 2020/01/02 v5.9 Page Geometry

(c:/texlive/2023/texmf-dist/tex/latex/graphics/keyval.sty
Package: keyval 2022/05/29 v1.15 key=value parser (DPC)
\KV@toks@=\toks17
)
(c:/texlive/2023/texmf-dist/tex/generic/iftex/ifvtex.sty
Package: ifvtex 2019/10/25 v1.7 ifvtex legacy package. Use iftex instead.

(c:/texlive/2023/texmf-dist/tex/generic/iftex/iftex.sty
Package: iftex 2022/02/03 v1.0f TeX engine tests
))
\Gm@cnth=\count196
\Gm@cntv=\count197
\c@Gm@tempcnt=\count198
\Gm@bindingoffset=\dimen142
\Gm@wd@mp=\dimen143
\Gm@odd@mp=\dimen144
\Gm@even@mp=\dimen145
\Gm@layoutwidth=\dimen146
\Gm@layoutheight=\dimen147
\Gm@layouthoffset=\dimen148
\Gm@layoutvoffset=\dimen149
\Gm@dimlist=\toks18
)
(c:/texlive/2023/texmf-dist/tex/latex/amsmath/amsmath.sty
Package: amsmath 2022/04/08 v2.17n AMS math features
\@mathmargin=\skip50

For additional information on amsmath, use the `?' option.
(c:/texlive/2023/texmf-dist/tex/latex/amsmath/amstext.sty
Package: amstext 2021/08/26 v2.01 AMS text

(c:/texlive/2023/texmf-dist/tex/latex/amsmath/amsgen.sty
File: amsgen.sty 1999/11/30 v2.0 generic functions
\@emptytoks=\toks19
\ex@=\dimen150
))
(c:/texlive/2023/texmf-dist/tex/latex/amsmath/amsbsy.sty
Package: amsbsy 1999/11/29 v1.2d Bold Symbols
\pmbraise@=\dimen151
)
(c:/texlive/2023/texmf-dist/tex/latex/amsmath/amsopn.sty
Package: amsopn 2022/04/08 v2.04 operator names
)
\inf@bad=\count199
LaTeX Info: Redefining \frac on input line 234.
\uproot@=\count266
\leftroot@=\count267
LaTeX Info: Redefining \overline on input line 399.
LaTeX Info: Redefining \colon on input line 410.
\classnum@=\count268
\DOTSCASE@=\count269
LaTeX Info: Redefining \ldots on input line 496.
LaTeX Info: Redefining \dots on input line 499.
LaTeX Info: Redefining \cdots on input line 620.
\Mathstrutbox@=\box51
\strutbox@=\box52
LaTeX Info: Redefining \big on input line 722.
LaTeX Info: Redefining \Big on input line 723.
LaTeX Info: Redefining \bigg on input line 724.
LaTeX Info: Redefining \Bigg on input line 725.
\big@size=\dimen152
LaTeX Font Info:    Redeclaring font encoding OML on input line 743.
LaTeX Font Info:    Redeclaring font encoding OMS on input line 744.
\macc@depth=\count270
LaTeX Info: Redefining \bmod on input line 905.
LaTeX Info: Redefining \pmod on input line 910.
LaTeX Info: Redefining \smash on input line 940.
LaTeX Info: Redefining \relbar on input line 970.
LaTeX Info: Redefining \Relbar on input line 971.
\c@MaxMatrixCols=\count271
\dotsspace@=\muskip16
\c@parentequation=\count272
\dspbrk@lvl=\count273
\tag@help=\toks20
\row@=\count274
\column@=\count275
\maxfields@=\count276
\andhelp@=\toks21
\eqnshift@=\dimen153
\alignsep@=\dimen154
\tagshift@=\dimen155
\tagwidth@=\dimen156
\totwidth@=\dimen157
\lineht@=\dimen158
\@envbody=\toks22
\multlinegap=\skip51
\multlinetaggap=\skip52
\mathdisplay@stack=\toks23
LaTeX Info: Redefining \[ on input line 2953.
LaTeX Info: Redefining \] on input line 2954.
)
(c:/texlive/2023/texmf-dist/tex/latex/graphics/graphicx.sty
Package: graphicx 2021/09/16 v1.2d Enhanced LaTeX Graphics (DPC,SPQR)

(c:/texlive/2023/texmf-dist/tex/latex/graphics/graphics.sty
Package: graphics 2022/03/10 v1.4e Standard LaTeX Graphics (DPC,SPQR)

(c:/texlive/2023/texmf-dist/tex/latex/graphics/trig.sty
Package: trig 2021/08/11 v1.11 sin cos tan (DPC)
)
(c:/texlive/2023/texmf-dist/tex/latex/graphics-cfg/graphics.cfg
File: graphics.cfg 2016/06/04 v1.11 sample graphics configuration
)
Package graphics Info: Driver file: pdftex.def on input line 107.

(c:/texlive/2023/texmf-dist/tex/latex/graphics-def/pdftex.def
File: pdftex.def 2022/09/22 v1.2b Graphics/color driver for pdftex
))
\Gin@req@height=\dimen159
\Gin@req@width=\dimen160
)
(c:/texlive/2023/texmf-dist/tex/latex/hyperref/hyperref.sty
Package: hyperref 2023-02-07 v7.00v Hypertext links for LaTeX

(c:/texlive/2023/texmf-dist/tex/generic/ltxcmds/ltxcmds.sty
Package: ltxcmds 2020-05-10 v1.25 LaTeX kernel commands for general use (HO)
)
(c:/texlive/2023/texmf-dist/tex/generic/pdftexcmds/pdftexcmds.sty
Package: pdftexcmds 2020-06-27 v0.33 Utility functions of pdfTeX for LuaTeX (HO
)

(c:/texlive/2023/texmf-dist/tex/generic/infwarerr/infwarerr.sty
Package: infwarerr 2019/12/03 v1.5 Providing info/warning/error messages (HO)
)
Package pdftexcmds Info: \pdf@primitive is available.
Package pdftexcmds Info: \pdf@ifprimitive is available.
Package pdftexcmds Info: \pdfdraftmode found.
)
(c:/texlive/2023/texmf-dist/tex/latex/kvsetkeys/kvsetkeys.sty
Package: kvsetkeys 2022-10-05 v1.19 Key value parser (HO)
)
(c:/texlive/2023/texmf-dist/tex/generic/kvdefinekeys/kvdefinekeys.sty
Package: kvdefinekeys 2019-12-19 v1.6 Define keys (HO)
)
(c:/texlive/2023/texmf-dist/tex/generic/pdfescape/pdfescape.sty
Package: pdfescape 2019/12/09 v1.15 Implements pdfTeX's escape features (HO)
)
(c:/texlive/2023/texmf-dist/tex/latex/hycolor/hycolor.sty
Package: hycolor 2020-01-27 v1.10 Color options for hyperref/bookmark (HO)
)
(c:/texlive/2023/texmf-dist/tex/latex/letltxmacro/letltxmacro.sty
Package: letltxmacro 2019/12/03 v1.6 Let assignment for LaTeX macros (HO)
)
(c:/texlive/2023/texmf-dist/tex/latex/auxhook/auxhook.sty
Package: auxhook 2019-12-17 v1.6 Hooks for auxiliary files (HO)
)
(c:/texlive/2023/texmf-dist/tex/latex/hyperref/nameref.sty
Package: nameref 2022-05-17 v2.50 Cross-referencing by name of section

(c:/texlive/2023/texmf-dist/tex/latex/refcount/refcount.sty
Package: refcount 2019/12/15 v3.6 Data extraction from label references (HO)
)
(c:/texlive/2023/texmf-dist/tex/generic/gettitlestring/gettitlestring.sty
Package: gettitlestring 2019/12/15 v1.6 Cleanup title references (HO)

(c:/texlive/2023/texmf-dist/tex/latex/kvoptions/kvoptions.sty
Package: kvoptions 2022-06-15 v3.15 Key value format for package options (HO)
))
\c@section@level=\count277
)
\@linkdim=\dimen161
\Hy@linkcounter=\count278
\Hy@pagecounter=\count279

(c:/texlive/2023/texmf-dist/tex/latex/hyperref/pd1enc.def
File: pd1enc.def 2023-02-07 v7.00v Hyperref: PDFDocEncoding definition (HO)
Now handling font encoding PD1 ...
... no UTF-8 mapping file for font encoding PD1
)
(c:/texlive/2023/texmf-dist/tex/generic/intcalc/intcalc.sty
Package: intcalc 2019/12/15 v1.3 Expandable calculations with integers (HO)
)
(c:/texlive/2023/texmf-dist/tex/generic/etexcmds/etexcmds.sty
Package: etexcmds 2019/12/15 v1.7 Avoid name clashes with e-TeX commands (HO)
)
\Hy@SavedSpaceFactor=\count280

(c:/texlive/2023/texmf-dist/tex/latex/hyperref/puenc.def
File: puenc.def 2023-02-07 v7.00v Hyperref: PDF Unicode definition (HO)
Now handling font encoding PU ...
... no UTF-8 mapping file for font encoding PU
)
Package hyperref Info: Option `colorlinks' set `true' on input line 4060.
Package hyperref Info: Hyper figures OFF on input line 4177.
Package hyperref Info: Link nesting OFF on input line 4182.
Package hyperref Info: Hyper index ON on input line 4185.
Package hyperref Info: Plain pages OFF on input line 4192.
Package hyperref Info: Backreferencing OFF on input line 4197.
Package hyperref Info: Implicit mode ON; LaTeX internals redefined.
Package hyperref Info: Bookmarks ON on input line 4425.
\c@Hy@tempcnt=\count281

(c:/texlive/2023/texmf-dist/tex/latex/url/url.sty
\Urlmuskip=\muskip17
Package: url 2013/09/16  ver 3.4  Verb mode for urls, etc.
)
LaTeX Info: Redefining \url on input line 4763.
\XeTeXLinkMargin=\dimen162

(c:/texlive/2023/texmf-dist/tex/generic/bitset/bitset.sty
Package: bitset 2019/12/09 v1.3 Handle bit-vector datatype (HO)

(c:/texlive/2023/texmf-dist/tex/generic/bigintcalc/bigintcalc.sty
Package: bigintcalc 2019/12/15 v1.5 Expandable calculations on big integers (HO
)
))
\Fld@menulength=\count282
\Field@Width=\dimen163
\Fld@charsize=\dimen164
Package hyperref Info: Hyper figures OFF on input line 6042.
Package hyperref Info: Link nesting OFF on input line 6047.
Package hyperref Info: Hyper index ON on input line 6050.
Package hyperref Info: backreferencing OFF on input line 6057.
Package hyperref Info: Link coloring ON on input line 6060.
Package hyperref Info: Link coloring with OCG OFF on input line 6067.
Package hyperref Info: PDF/A mode OFF on input line 6072.

(c:/texlive/2023/texmf-dist/tex/latex/base/atbegshi-ltx.sty
Package: atbegshi-ltx 2021/01/10 v1.0c Emulation of the original atbegshi
package with kernel methods
)
\Hy@abspage=\count283
\c@Item=\count284
\c@Hfootnote=\count285
)
Package hyperref Info: Driver (autodetected): hpdftex.

(c:/texlive/2023/texmf-dist/tex/latex/hyperref/hpdftex.def
File: hpdftex.def 2023-02-07 v7.00v Hyperref driver for pdfTeX

(c:/texlive/2023/texmf-dist/tex/latex/base/atveryend-ltx.sty
Package: atveryend-ltx 2020/08/19 v1.0a Emulation of the original atveryend pac
kage
with kernel methods
)
\Fld@listcount=\count286
\c@bookmark@seq@number=\count287

(c:/texlive/2023/texmf-dist/tex/latex/rerunfilecheck/rerunfilecheck.sty
Package: rerunfilecheck 2022-07-10 v1.10 Rerun checks for auxiliary files (HO)

(c:/texlive/2023/texmf-dist/tex/generic/uniquecounter/uniquecounter.sty
Package: uniquecounter 2019/12/15 v1.4 Provide unlimited unique counter (HO)
)
Package uniquecounter Info: New unique counter `rerunfilecheck' on input line 2
85.
)
\Hy@SectionHShift=\skip53
)
(c:/texlive/2023/texmf-dist/tex/latex/preprint/authblk.sty
Package: authblk 2001/02/27 1.3 (PWD)
\affilsep=\skip54
\@affilsep=\skip55
\c@Maxaffil=\count288
\c@authors=\count289
\c@affil=\count290
)
LaTeX Font Info:    Trying to load font information for OT1+ptm on input line 5
4.

(c:/texlive/2023/texmf-dist/tex/latex/psnfss/ot1ptm.fd
File: ot1ptm.fd 2001/06/04 font definitions for OT1/ptm.
)
(c:/texlive/2023/texmf-dist/tex/latex/l3backend/l3backend-pdftex.def
File: l3backend-pdftex.def 2023-01-16 L3 backend support: PDF output (pdfTeX)
\l__color_backend_stack_int=\count291
\l__pdf_internal_box=\box53
)
(./materials-3412799-supplementary.aux)
\openout1 = `materials-3412799-supplementary.aux'.

LaTeX Font Info:    Checking defaults for OML/cmm/m/it on input line 54.
LaTeX Font Info:    ... okay on input line 54.
LaTeX Font Info:    Checking defaults for OMS/cmsy/m/n on input line 54.
LaTeX Font Info:    ... okay on input line 54.
LaTeX Font Info:    Checking defaults for OT1/cmr/m/n on input line 54.
LaTeX Font Info:    ... okay on input line 54.
LaTeX Font Info:    Checking defaults for T1/cmr/m/n on input line 54.
LaTeX Font Info:    ... okay on input line 54.
LaTeX Font Info:    Checking defaults for TS1/cmr/m/n on input line 54.
LaTeX Font Info:    ... okay on input line 54.
LaTeX Font Info:    Checking defaults for OMX/cmex/m/n on input line 54.
LaTeX Font Info:    ... okay on input line 54.
LaTeX Font Info:    Checking defaults for U/cmr/m/n on input line 54.
LaTeX Font Info:    ... okay on input line 54.
LaTeX Font Info:    Checking defaults for PD1/pdf/m/n on input line 54.
LaTeX Font Info:    ... okay on input line 54.
LaTeX Font Info:    Checking defaults for PU/pdf/m/n on input line 54.
LaTeX Font Info:    ... okay on input line 54.

*geometry* driver: auto-detecting
*geometry* detected driver: pdftex
*geometry* verbose mode - [ preamble ] result:
* driver: pdftex
* paper: a4paper
* layout: <same size as paper>
* layoutoffset:(h,v)=(0.0pt,0.0pt)
* modes: 
* h-part:(L,W,R)=(56.9055pt, 483.69687pt, 56.9055pt)
* v-part:(T,H,B)=(56.9055pt, 731.23584pt, 56.9055pt)
* \paperwidth=597.50787pt
* \paperheight=845.04684pt
* \textwidth=483.69687pt
* \textheight=731.23584pt
* \oddsidemargin=-15.36449pt
* \evensidemargin=-15.36449pt
* \topmargin=-52.36449pt
* \headheight=12.0pt
* \headsep=25.0pt
* \topskip=10.0pt
* \footskip=30.0pt
* \marginparwidth=49.79231pt
* \marginparsep=10.0pt
* \columnsep=10.0pt
* \skip\footins=9.0pt plus 4.0pt minus 2.0pt
* \hoffset=0.0pt
* \voffset=0.0pt
* \mag=1000
* \@twocolumntrue
* \@twosidefalse
* \@mparswitchfalse
* \@reversemarginfalse
* (1in=72.27pt=25.4mm, 1cm=28.453pt)

(c:/texlive/2023/texmf-dist/tex/context/base/mkii/supp-pdf.mkii
[Loading MPS to PDF converter (version 2006.09.02).]
\scratchcounter=\count292
\scratchdimen=\dimen165
\scratchbox=\box54
\nofMPsegments=\count293
\nofMParguments=\count294
\everyMPshowfont=\toks24
\MPscratchCnt=\count295
\MPscratchDim=\dimen166
\MPnumerator=\count296
\makeMPintoPDFobject=\count297
\everyMPtoPDFconversion=\toks25
) (c:/texlive/2023/texmf-dist/tex/latex/epstopdf-pkg/epstopdf-base.sty
Package: epstopdf-base 2020-01-24 v2.11 Base part for package epstopdf
Package epstopdf-base Info: Redefining graphics rule for `.eps' on input line 4
85.

(c:/texlive/2023/texmf-dist/tex/latex/latexconfig/epstopdf-sys.cfg
File: epstopdf-sys.cfg 2010/07/13 v1.3 Configuration of (r)epstopdf for TeX Liv
e
))
(c:/texlive/2023/texmf-dist/tex/latex/graphics/color.sty
Package: color 2022/01/06 v1.3d Standard LaTeX Color (DPC)

(c:/texlive/2023/texmf-dist/tex/latex/graphics-cfg/color.cfg
File: color.cfg 2016/01/02 v1.6 sample color configuration
)
Package color Info: Driver file: pdftex.def on input line 149.

(c:/texlive/2023/texmf-dist/tex/latex/graphics/mathcolor.ltx))
Package hyperref Info: Link coloring ON on input line 54.

(./materials-3412799-supplementary.out) (./materials-3412799-supplementary.out)
\@outlinefile=\write3
\openout3 = `materials-3412799-supplementary.out'.

LaTeX Font Info:    Trying to load font information for OT1+ztmcm on input line
 55.
(c:/texlive/2023/texmf-dist/tex/latex/psnfss/ot1ztmcm.fd
File: ot1ztmcm.fd 2000/01/03 Fontinst v1.801 font definitions for OT1/ztmcm.
)
LaTeX Font Info:    Trying to load font information for OML+ztmcm on input line
 55.

(c:/texlive/2023/texmf-dist/tex/latex/psnfss/omlztmcm.fd
File: omlztmcm.fd 2000/01/03 Fontinst v1.801 font definitions for OML/ztmcm.
)
LaTeX Font Info:    Trying to load font information for OMS+ztmcm on input line
 55.

(c:/texlive/2023/texmf-dist/tex/latex/psnfss/omsztmcm.fd
File: omsztmcm.fd 2000/01/03 Fontinst v1.801 font definitions for OMS/ztmcm.
)
LaTeX Font Info:    Trying to load font information for OMX+ztmcm on input line
 55.

(c:/texlive/2023/texmf-dist/tex/latex/psnfss/omxztmcm.fd
File: omxztmcm.fd 2000/01/03 Fontinst v1.801 font definitions for OMX/ztmcm.
)
LaTeX Font Info:    Font shape `OT1/ptm/bx/n' in size <12> not available
(Font)              Font shape `OT1/ptm/b/n' tried instead on input line 55.
LaTeX Font Info:    Font shape `OT1/ptm/bx/n' in size <9> not available
(Font)              Font shape `OT1/ptm/b/n' tried instead on input line 55.
LaTeX Font Info:    Font shape `OT1/ptm/bx/n' in size <7> not available
(Font)              Font shape `OT1/ptm/b/n' tried instead on input line 55.
LaTeX Font Info:    Font shape `OT1/ptm/bx/n' in size <5> not available
(Font)              Font shape `OT1/ptm/b/n' tried instead on input line 55.
LaTeX Font Info:    Trying to load font information for TS1+ptm on input line 6
4.

(c:/texlive/2023/texmf-dist/tex/latex/psnfss/ts1ptm.fd
File: ts1ptm.fd 2001/06/04 font definitions for TS1/ptm.
)
Underfull \hbox (badness 1546) in paragraph at lines 65--66
[]\OT1/ptm/m/n/10 reasonable es-ti-mate of the lat-tice trap-ping ef-fect,
 []

<figures/crack-tip-fe2o3.png, id=31, 2447.544pt x 2518.208pt>
File: figures/crack-tip-fe2o3.png Graphic file (type png)
<use figures/crack-tip-fe2o3.png>
Package pdftex.def Info: figures/crack-tip-fe2o3.png  used on input line 71.
(pdftex.def)             Requested size: 225.00528pt x 231.47046pt.
LaTeX Font Info:    Font shape `OT1/ptm/bx/n' in size <10> not available
(Font)              Font shape `OT1/ptm/b/n' tried instead on input line 79.
LaTeX Font Info:    Font shape `OT1/ptm/bx/n' in size <7.4> not available
(Font)              Font shape `OT1/ptm/b/n' tried instead on input line 79.
LaTeX Font Info:    Font shape `OT1/ptm/bx/n' in size <6> not available
(Font)              Font shape `OT1/ptm/b/n' tried instead on input line 79.
<figures/crack-tip-al2o3.png, id=47, 2447.544pt x 2518.208pt>
File: figures/crack-tip-al2o3.png Graphic file (type png)
<use figures/crack-tip-al2o3.png>
Package pdftex.def Info: figures/crack-tip-al2o3.png  used on input line 96.
(pdftex.def)             Requested size: 225.00528pt x 231.47046pt.

Underfull \vbox (badness 1596) has occurred while \output is active []

 [1{c:/texlive/2023/texmf-var/fonts/map/pdftex/updmap/pdftex.map}{c:/texlive/20
23/texmf-dist/fonts/enc/dvips/base/8r.enc}


 <./figures/crack-tip-fe2o3.png>]
<figures/reaxff-dissolution.png, id=93, 911.06825pt x 345.49722pt>
File: figures/reaxff-dissolution.png Graphic file (type png)
<use figures/reaxff-dissolution.png>
Package pdftex.def Info: figures/reaxff-dissolution.png  used on input line 124
.
(pdftex.def)             Requested size: 459.51054pt x 174.25592pt.

Underfull \hbox (badness 1152) in paragraph at lines 131--132
\OT1/ptm/m/n/10 u-lar dy-nam-ics dur-ing 2 ps were per-formed as a pre-
 []

<figures/mtd-convergence.png, id=97, 1175.12195pt x 431.56354pt>
File: figures/mtd-convergence.png Graphic file (type png)
<use figures/mtd-convergence.png>
Package pdftex.def Info: figures/mtd-convergence.png  used on input line 135.
(pdftex.def)             Requested size: 459.51054pt x 168.75688pt.
<figures/flowchart.png, id=105, 1756.86038pt x 309.12909pt>
File: figures/flowchart.png Graphic file (type png)
<use figures/flowchart.png>
Package pdftex.def Info: figures/flowchart.png  used on input line 162.
(pdftex.def)             Requested size: 459.51054pt x 80.85278pt.

Underfull \vbox (badness 10000) has occurred while \output is active []

 [2 <./figures/crack-tip-al2o3.png>]
<figures/crack-001.png, id=138, 935.53398pt x 1195.61243pt>
File: figures/crack-001.png Graphic file (type png)
<use figures/crack-001.png>
Package pdftex.def Info: figures/crack-001.png  used on input line 173.
(pdftex.def)             Requested size: 225.00528pt x 287.55489pt.
<figures/crack-others.png, id=139, 1345.828pt x 463.331pt>
File: figures/crack-others.png Graphic file (type png)
<use figures/crack-others.png>
Package pdftex.def Info: figures/crack-others.png  used on input line 181.
(pdftex.def)             Requested size: 459.51054pt x 158.195pt.
<figures/connolly.png, id=141, 627.07158pt x 492.56473pt>
File: figures/connolly.png Graphic file (type png)
<use figures/connolly.png>
Package pdftex.def Info: figures/connolly.png  used on input line 192.
(pdftex.def)             Requested size: 225.00528pt x 176.73692pt.

Underfull \vbox (badness 10000) has occurred while \output is active []

 [3 <./figures/reaxff-dissolution.png> <./figures/mtd-convergence.png>]
<figures/crack-silica-1.png, id=156, 1116.13899pt x 260.06038pt>
File: figures/crack-silica-1.png Graphic file (type png)
<use figures/crack-silica-1.png>
Package pdftex.def Info: figures/crack-silica-1.png  used on input line 201.
(pdftex.def)             Requested size: 459.51054pt x 107.0659pt.
<figures/crack-silica-2.png, id=172, 1219.74684pt x 270.7838pt>
File: figures/crack-silica-2.png Graphic file (type png)
<use figures/crack-silica-2.png>
Package pdftex.def Info: figures/crack-silica-2.png  used on input line 214.
(pdftex.def)             Requested size: 459.51054pt x 102.01056pt.
<figures/j-silica.png, id=175, 1989.834pt x 646.415pt>
File: figures/j-silica.png Graphic file (type png)
<use figures/j-silica.png>
Package pdftex.def Info: figures/j-silica.png  used on input line 222.
(pdftex.def)             Requested size: 483.69687pt x 157.12532pt.

Underfull \hbox (badness 1527) in paragraph at lines 227--228
[]\OT1/ptm/m/n/10 As op-posed to the case of water-assisted crack-ing,
 []

[4 <./figures/flowchart.png> <./figures/crack-001.png>]
Underfull \hbox (badness 6348) in paragraph at lines 250--257
[]\OT1/ptm/m/n/10 Huang S, Zhang S, Be-lytschko T, Terdalkar
 []


Underfull \hbox (badness 2302) in paragraph at lines 250--257
\OT1/ptm/m/n/10 SS, Zhu T.  Me-chan-ics of nanoc-rack: Frac-
 []


Underfull \hbox (badness 10000) in paragraph at lines 250--257
\OT1/ptm/m/n/10 ture, dis-lo-ca-tion emis-sion, and amor-phiza-
 []


Underfull \hbox (badness 10000) in paragraph at lines 250--257
[][]$\OT1/cmtt/m/n/10 https : / / www . sciencedirect . com / science /
 []


Underfull \hbox (badness 4048) in paragraph at lines 259--265
\OT1/ptm/m/n/10 bridge Solid State Sci-ence Se-ries. Cam-bridge:
 []


Underfull \hbox (badness 7221) in paragraph at lines 259--265
\OT1/ptm/m/n/10 Cam-bridge Uni-ver-sity Press; 1993.  Avail-
 []


Underfull \hbox (badness 10000) in paragraph at lines 259--265
\OT1/ptm/m/n/10 able from: [][]$\OT1/cmtt/m/n/10 https : / / www . cambridge . 
org /
 []


Underfull \hbox (badness 10000) in paragraph at lines 259--265
\OT1/cmtt/m/n/10 core / books / fracture-[]of-[]brittle-[]solids /
 []


Underfull \hbox (badness 1983) in paragraph at lines 267--272
\OT1/ptm/m/n/10 vel-op-ment of a Re-ac-tive Force Field for Iron-
 []


Underfull \hbox (badness 1194) in paragraph at lines 274--281
[]\OT1/ptm/m/n/10 Shin YK, Kwak H, Vasenkov AV, Sen-gupta D,
 []


Underfull \hbox (badness 3590) in paragraph at lines 274--281
\OT1/ptm/m/n/10 van Duin ACT.  De-vel-op-ment of a ReaxFF
 []


Underfull \hbox (badness 1917) in paragraph at lines 274--281
\OT1/ptm/m/n/10 Re-ac-tive Force Field for Fe/Cr/O/S and Ap-pli-
 []


Underfull \hbox (badness 3590) in paragraph at lines 274--281
\OT1/ptm/m/n/10 ca-tion to Ox-i-da-tion of Bu-tane over a Pyrite-
 []


Underfull \hbox (badness 1297) in paragraph at lines 283--289
\OT1/ptm/m/n/10 Sur-face Sci-ence. 2022 Apr;580:152300.  Avail-
 []

[5 <./figures/crack-others.png> <./figures/connolly.png>]
Underfull \hbox (badness 1308) in paragraph at lines 297--304
\OT1/ptm/m/n/10 i-da-tion of Alu-minum Nanopar-ti-cles by ReaxFF-
 []


Underfull \hbox (badness 5802) in paragraph at lines 297--304
\OT1/ptm/m/n/10 from: [][]$\OT1/cmtt/m/n/10 https : / / doi . org / 10 . 1021 /
 acs . jpcc .
 []


Underfull \hbox (badness 1048) in paragraph at lines 306--311
\OT1/ptm/m/n/10 el-ing.  The Jour-nal of Chem-i-cal Physics. 2024
 []


Underfull \hbox (badness 1072) in paragraph at lines 313--319
\OT1/ptm/m/n/10 ter by Ab Ini-tio En-hanced Free-Energy Sim-u-la-
 []


Underfull \hbox (badness 1389) in paragraph at lines 321--327
\OT1/ptm/m/n/10 lisher: Amer-i-can Chem-i-cal So-ci-ety.  Avail-able
 []


Underfull \hbox (badness 5802) in paragraph at lines 321--327
\OT1/ptm/m/n/10 from: [][]$\OT1/cmtt/m/n/10 https : / / doi . org / 10 . 1021 /
 acs . jpcc .
 []


Underfull \hbox (badness 4024) in paragraph at lines 346--352
[]\OT1/ptm/m/n/10 Schliemann R, Chu-rakov SV.  Atomic scale
 []


Underfull \hbox (badness 1521) in paragraph at lines 346--352
\OT1/ptm/m/n/10 by ab ini-tio sim-u-la-tions.  Geochim-ica et Cos-
 []


Underfull \hbox (badness 1715) in paragraph at lines 346--352
\OT1/ptm/m/n/10 mochim-ica Acta. 2021 Jan;293:438-60.  Avail-
 []


Underfull \hbox (badness 5147) in paragraph at lines 354--361
[]\OT1/ptm/m/n/10 Liu M, Ruiz Pes-tana L.  Mech-a-nisms and
 []


Underfull \hbox (badness 2261) in paragraph at lines 354--361
\OT1/ptm/m/n/10 en-er-get-ics of cal-cium alu-mi-nosil-i-cate glass dis-
 []


Underfull \hbox (badness 2564) in paragraph at lines 354--361
\OT1/ptm/m/n/10 so-lu-tion through ab ini-tio molec-u-lar dynamics-
 []

[6 <./figures/crack-silica-1.png> <./figures/crack-silica-2.png>]
Underfull \hbox (badness 3849) in paragraph at lines 363--369
[]\OT1/ptm/m/n/10 Guo Q, Pou-vreau M, Rosso KM, Clark AE.
 []


Underfull \hbox (badness 5022) in paragraph at lines 363--369
\OT1/ptm/m/n/10 Mech-a-nisms of dis-so-lu-tion from gibb-site step
 []


Underfull \hbox (badness 1132) in paragraph at lines 363--369
\OT1/ptm/m/n/10 edges elu-ci-dated by ab ini-tio molec-u-lar dy-nam-
 []


Underfull \hbox (badness 2529) in paragraph at lines 363--369
\OT1/ptm/m/n/10 mochim-ica Acta. 2024 Feb;366:201-9.  Avail-
 []


Underfull \hbox (badness 4505) in paragraph at lines 371--378
\OT1/ptm/m/n/10 - a flex-i-ble sim-u-la-tion tool for particle-based
 []


Underfull \hbox (badness 4060) in paragraph at lines 371--378
\OT1/ptm/m/n/10 ma-te-ri-als mod-el-ing at the atomic, meso, and
 []


Underfull \hbox (badness 1005) in paragraph at lines 371--378
\OT1/ptm/m/n/10 ca-tions. 2022 Feb;271:108171.  Avail-able from:
 []


Underfull \hbox (badness 10000) in paragraph at lines 371--378
[][]$\OT1/cmtt/m/n/10 https : / / www . sciencedirect . com / science /
 []


Underfull \hbox (badness 1137) in paragraph at lines 380--385
[]\OT1/ptm/m/n/10 Tribello GA, Bonomi M, Bran-d-uardi D, Camil-
 []


Underfull \hbox (badness 2285) in paragraph at lines 380--385
\OT1/ptm/m/n/10 loni C, Bussi G.  PLUMED 2: New feath-
 []


Underfull \hbox (badness 1509) in paragraph at lines 380--385
\OT1/ptm/m/n/10 ers for an old bird.  Com-puter Physics Com-
 []


Underfull \hbox (badness 4416) in paragraph at lines 380--385
\OT1/ptm/m/n/10 mu-ni-ca-tions. 2014 Feb;185(2):604-13.  Avail-
 []


Underfull \hbox (badness 3068) in paragraph at lines 392--398
[]\OT1/ptm/m/n/10 Lubin MI, By-laska EJ, Weare JH.  Ab ini-
 []


Underfull \hbox (badness 7777) in paragraph at lines 392--398
\OT1/ptm/m/n/10 ion sol-va-tion in wa-ter clus-ters.  Chem-i-cal
 []


Underfull \hbox (badness 4181) in paragraph at lines 400--407
\OT1/ptm/m/n/10 The Royal So-ci-ety of Chem-istry.  Avail-able
 []


Underfull \hbox (badness 10000) in paragraph at lines 400--407
\OT1/ptm/m/n/10 from: [][]$\OT1/cmtt/m/n/10 https : / / pubs . rsc . org / en /
 content /
 []


Underfull \hbox (badness 1264) in paragraph at lines 417--424
[]\OT1/ptm/m/n/10 Wiederhorn SM, Fuller ER, Thom-son R.  Mi-
 []


Underfull \hbox (badness 5802) in paragraph at lines 442--449
\OT1/ptm/m/n/10 from: [][]$\OT1/cmtt/m/n/10 https : / / link . aps . org / doi 
/ 10 . 1103 /
 []


Underfull \hbox (badness 1231) in paragraph at lines 451--457
[]\OT1/ptm/m/n/10 Zhu T, Li J, Lin X, Yip S.  Stress-dependent
 []


Underfull \hbox (badness 3954) in paragraph at lines 451--457
\OT1/ptm/m/n/10 nal of the Me-chan-ics and Physics of Solids.
 []


Underfull \hbox (badness 10000) in paragraph at lines 451--457
\OT1/ptm/m/n/10 2005 Jul;53(7):1597-623.  Avail-able from:
 []


Underfull \hbox (badness 10000) in paragraph at lines 451--457
[][]$\OT1/cmtt/m/n/10 https : / / www . sciencedirect . com / science /
 []

[7 <./figures/j-silica.png>]
Underfull \hbox (badness 6001) in paragraph at lines 481--489
\OT1/ptm/m/n/10 Cor-ro-sion of Ionic and Mixed Ionic/Covalent
 []


Underfull \hbox (badness 10000) in paragraph at lines 481--489
\OT1/ptm/m/n/10 Solids.  Jour-nal of the Amer-i-can Ce-
 []


Underfull \hbox (badness 10000) in paragraph at lines 481--489
\OT1/ptm/m/n/10 ramic So-ci-ety. 1986;69(10):721-4.  []eprint:
 []


Overfull \hbox (10.58928pt too wide) in paragraph at lines 481--489
\OT1/ptm/m/n/10 https://onlinelibrary.wiley.com/doi/pdf/10.1111/j.1151-
 []


Underfull \hbox (badness 10000) in paragraph at lines 481--489
\OT1/ptm/m/n/10 2916.1986.tb07332.x.  Avail-able from:
 []


Underfull \hbox (badness 10000) in paragraph at lines 481--489
[][]$\OT1/cmtt/m/n/10 https : / / onlinelibrary . wiley . com / doi /
 []


Overfull \hbox (10.58928pt too wide) in paragraph at lines 491--498
\OT1/ptm/m/n/10 https://onlinelibrary.wiley.com/doi/pdf/10.1111/j.1151-
 []


Underfull \hbox (badness 10000) in paragraph at lines 491--498
\OT1/ptm/m/n/10 2916.1987.tb04879.x.  Avail-able from:
 []


Underfull \hbox (badness 10000) in paragraph at lines 491--498
[][]$\OT1/cmtt/m/n/10 https : / / onlinelibrary . wiley . com / doi /
 []


Underfull \hbox (badness 2951) in paragraph at lines 500--505
[]\OT1/ptm/m/n/10 Meng F, Chen C, Song J.  Lat-tice trap-ping
 []


Underfull \hbox (badness 10000) in paragraph at lines 500--505
\OT1/ptm/m/n/10 and crack de-co-he-sion in graphene.  Car-
 []


Underfull \hbox (badness 10000) in paragraph at lines 500--505
\OT1/ptm/m/n/10 bon. 2017 May;116:33-9.  Avail-able from:
 []


Underfull \hbox (badness 10000) in paragraph at lines 500--505
[][]$\OT1/cmtt/m/n/10 https : / / www . sciencedirect . com / science /
 []


Underfull \hbox (badness 10000) in paragraph at lines 507--515
[]\OT1/ptm/m/n/10 Chuang Tj, Fuller Jr ER.  Ex-tended
 []


Underfull \hbox (badness 10000) in paragraph at lines 507--515
\OT1/ptm/m/n/10 Charles{Hillig The-ory for Stress Cor-ro-sion
 []


Underfull \hbox (badness 2293) in paragraph at lines 507--515
\OT1/ptm/m/n/10 Crack-ing of Glass.  Jour-nal of the Amer-i-can
 []


Underfull \hbox (badness 7631) in paragraph at lines 507--515
\OT1/ptm/m/n/10 Ce-ramic So-ci-ety. 1992;75(3):540-5.  []eprint:
 []


Overfull \hbox (10.58928pt too wide) in paragraph at lines 507--515
\OT1/ptm/m/n/10 https://onlinelibrary.wiley.com/doi/pdf/10.1111/j.1151-
 []


Underfull \hbox (badness 10000) in paragraph at lines 507--515
\OT1/ptm/m/n/10 2916.1992.tb07839.x.  Avail-able from:
 []


Underfull \hbox (badness 10000) in paragraph at lines 507--515
[][]$\OT1/cmtt/m/n/10 https : / / onlinelibrary . wiley . com / doi /
 []

[8

] (./materials-3412799-supplementary.aux)
Package rerunfilecheck Info: File `materials-3412799-supplementary.out' has not
 changed.
(rerunfilecheck)             Checksum: 088EA77A474401A13275D88EAE02FDE2;1333.
 ) 
Here is how much of TeX's memory you used:
 11239 strings out of 476025
 179552 string characters out of 5794014
 1877382 words of memory out of 5000000
 31436 multiletter control sequences out of 15000+600000
 551727 words of font info for 107 fonts, out of 8000000 for 9000
 1141 hyphenation exceptions out of 8191
 75i,10n,76p,2724b,573s stack positions out of 10000i,1000n,20000p,200000b,200000s
<c:/texlive/2023/texmf-dist/fonts/type1/public/amsfonts/cm/cmex10.pfb><c:/tex
live/2023/texmf-dist/fonts/type1/public/amsfonts/cm/cmmi10.pfb><c:/texlive/2023
/texmf-dist/fonts/type1/public/amsfonts/cm/cmr10.pfb><c:/texlive/2023/texmf-dis
t/fonts/type1/public/amsfonts/cm/cmsy10.pfb><c:/texlive/2023/texmf-dist/fonts/t
ype1/public/amsfonts/cm/cmtt10.pfb><c:/texlive/2023/texmf-dist/fonts/type1/urw/
symbol/usyr.pfb><c:/texlive/2023/texmf-dist/fonts/type1/urw/symbol/usyr.pfb><c:
/texlive/2023/texmf-dist/fonts/type1/urw/times/utmb8a.pfb><c:/texlive/2023/texm
f-dist/fonts/type1/urw/times/utmbi8a.pfb><c:/texlive/2023/texmf-dist/fonts/type
1/urw/times/utmr8a.pfb><c:/texlive/2023/texmf-dist/fonts/type1/urw/times/utmri8
a.pfb>
Output written on materials-3412799-supplementary.pdf (8 pages, 35318727 bytes)
.
PDF statistics:
 361 PDF objects out of 1000 (max. 8388607)
 296 compressed objects within 3 object streams
 67 named destinations out of 1000 (max. 500000)
 104 words of extra memory for PDF output out of 10000 (max. 10000000)
