# Supplementary material for: Ab Initio Molecular Dynamics Insights into Stress Corrosion Cracking and Dissolution of Metal Oxides
Source: Materials (Basel). 2025 Jan 24;18(3):538. doi: 10.3390/ma18030538 (PMC11818312; doi:10.3390/ma18030538)
Supplement: Supplementary file 1 [file materials-18-00538-s001.zip › materials-3412799-supplementary.out]

\BOOKMARK [1][-]{section.1}{\376\377\000F\000u\000r\000t\000h\000e\000r\000\040\000D\000e\000t\000a\000i\000l\000s\000\040\000o\000n\000\040\000M\000e\000t\000h\000o\000d\000o\000l\000o\000g\000y}{}% 1
\BOOKMARK [2][-]{subsection.1.1}{\376\377\000C\000h\000o\000i\000c\000e\000\040\000o\000f\000\040\000F\000o\000r\000c\000e\000\040\000F\000i\000e\000l\000d}{section.1}% 2
\BOOKMARK [2][-]{subsection.1.2}{\376\377\000F\000r\000e\000e\000\040\000E\000n\000e\000r\000g\000y\000\040\000o\000f\000\040\000D\000i\000s\000s\000o\000l\000u\000t\000i\000o\000n}{section.1}% 3
\BOOKMARK [1][-]{section.2}{\376\377\000B\000a\000s\000a\000l\000\040\000C\000l\000e\000a\000v\000a\000g\000e\000\040\000o\000f\000\040\000C\000o\000r\000u\000n\000d\000u\000m}{}% 4
\BOOKMARK [1][-]{section.3}{\376\377\000S\000t\000r\000e\000s\000s\000\040\000C\000o\000r\000r\000o\000s\000i\000o\000n\000\040\000C\000r\000a\000c\000k\000i\000n\000g\000\040\000o\000f\000\040\000S\000i\000l\000i\000c\000a\000:\000\040\000T\000h\000e\000\040\000C\000a\000s\000e\000\040\000o\000f\000\040\000C\000r\000i\000s\000t\000o\000b\000a\000l\000i\000t\000e}{}% 5
\BOOKMARK [1][-]{section.4}{\376\377\000K\000i\000n\000e\000t\000i\000c\000\040\000M\000o\000d\000e\000l\000\040\000o\000f\000\040\000C\000r\000a\000c\000k\000\040\000B\000l\000u\000n\000t\000i\000n\000g}{}% 6
