# Supplementary material for: Ab Initio Molecular Dynamics Insights into Stress Corrosion Cracking and Dissolution of Metal Oxides
Source: Materials (Basel). 2025 Jan 24;18(3):538. doi: 10.3390/ma18030538 (PMC11818312; doi:10.3390/ma18030538)
Supplement: Supplementary file 1 [file materials-18-00538-s001.zip › materials-3412799-supplementary.tex]

\documentclass[10pt,twocolumn]{article}
%% Welcome to Overleaf!
%% If this is your first time using LaTeX, it might be worth going through this brief presentation:
%% https://www.overleaf.com/latex/learn/free-online-introduction-to-latex-part-1

%% Researchers have been using LaTeX for decades to typeset their papers, producing beautiful, crisp documents in the process. By learning LaTeX, you are effectively following in their footsteps, and learning a highly valuable skill!

%% The \usepackage commands below can be thought of as analogous to importing libraries into Python, for instance. We've pre-formatted this for you, so you can skip right ahead to the title below.

%% Language and font encodings
\usepackage[spanish,english]{babel}
\usepackage{mathptmx}
\renewcommand{\theequation}{S\arabic{equation}}
%% Sets page size and margins
\usepackage[a4paper,top=2cm,bottom=2cm,left=2cm,right=2cm,marginparwidth=1.75cm]{geometry}

%% Useful packages
\usepackage{amsmath}
\usepackage{graphicx}
%\usepackage[colorinlistoftodos]{todonotes}
\usepackage[colorlinks=true, allcolors=blue]{hyperref}

\setcounter{section}{0}
\renewcommand{\thesection}{S\arabic{section}}

\setcounter{table}{0}
\renewcommand{\thetable}{S\arabic{table}}

% Instead of Figure X, use Figure SX
\setcounter{figure}{0}
\renewcommand{\figurename}{Fig.}
\renewcommand{\thefigure}{S\arabic{figure}}

% Hide date
\date{} 

%% Title
\title{
		%\vspace{-1in} 
		\normalfont \normalsize \textsc{Supplementary Material:} \\ 
		\Large \bf \textit{Ab Initio} Molecular Dynamics Insights into Stress Corrosion Cracking and Dissolution of Metal Oxides \\
}

\usepackage{authblk}

\author[1]{Levi C. Felix}
\author[1]{Qin-Kun Li}
\author[1]{Evgeni S. Penev}
\author[1,2]{Boris I. Yakobson}

\affil[1]{\small{Department of Materials Science \& NanoEngineering, Rice University, Houston, TX 77005, United States}}
\affil[2]{Department of Chemistry, Rice University, Houston, TX 77005, United States}

\begin{document}
\maketitle

\selectlanguage{english}

\section{Further Details on Methodology}
\subsection{Choice of Force Field}

As of our initial goal, we aimed to study how stress corrosion cracking would occur in metal oxides such as hematite and corundum in a similar approach of how it happens in silica polymorphs (to be discussed in details on section \ref{sec:silica}), where a single molecule goes through the narrow channel of the crack and reaches the tip where chemical reaction occurs, thus, promoting sub-critical crack growth. The large sizes involved in crack propagation studies usually leads to the use of computationally affordable force fields. For our purpose (hematite/corundum interacting with water) we would need, ideally, a reactive force field with parameter set that includes Fe, Al, O and H. To our knowledge, only ReaxFF have been parametrized for the desired collection of chemical species. As we known that both materials present brittle fracture, we performed crack opening tests using all parameter sets available in the literature. For a reasonable brittle fracture behavior we should have a few requirements to select the force field, which include:
\begin{itemize}
    \item absence of plasticity during crack propagation, such as tip amorphization or dislocation emission (for more details on these two effects, see the work of  Huang et al.  \cite{huang_mechanics_2009}; %MDPI: It is necessary for references in supplementary materials to be cited in the main manuscript and added to the reference list. We noticed that references from the supplementary file haven't been added to the main manuscript. Please add the citation to the Supplementary Materials section in back matter of the manuscript. And add their corresponding references at the end of reference list.
    \item reasonable estimate of the lattice trapping effect, which gives the range of applied load necessary to heal or propagate the crack \cite{lawn_fracture_1993};
    \item reasonable estimate of the elastic constants of the crystal.
\end{itemize}

\begin{figure}[ht]
    \centering
    \includegraphics[width=0.95\linewidth]{figures/crack-tip-fe2o3.png}
    \caption{Crack tip evolution for hematite using different ReaxFF parameter sets: (a) Aryanpour {et al.} \cite{aryanpour_development_2010}, (b) Shin {et al.} \cite{shin_development_2015} and (c) Huang {et al.} \cite{huang_atomic_2022}. Atoms are colored by the number of first neighbors.}
    \label{fig:crack-tip-fe2o3}
\end{figure}

\begin{table}[ht]
    \centering
    \caption{Comparison of lattice constants and bulk modulus for hematite for DFT and different ReaxFF parametrizations.} %MDPI: When citing references in tables, please add the reference in format `Aryanpour et al. [3]'. Please revise this issue in all supplementary tables.
    \begin{tabular}{|c|c|c|c|}
     \hline
     Method & $a/b$ (\AA) & $c$ (\AA) & $B$ (GPa) \\ 
     \hline
     DFT                       & 5.04 & 13.77 & 205  \\  
     Aryanpour {et al.} & 4.89 & 12.61 & 210 \\  
     Shin {et al.}      & 4.99 & 11.94 & 293  \\
     Huang {et al.}     & 4.97 & 14.94 & 49318  \\
     \hline
    \end{tabular}
    \label{tab:tablefe}
\end{table}

For FeOH, we have tested three main parameter sets: Aryanpour {et al.} \cite{aryanpour_development_2010}, Shin {et al.} \cite{shin_development_2015} and Huang {et al.} \cite{huang_atomic_2022}  The first two cases produce strong tip amorphization before crack opening, as can be seen in Figure \ref{fig:crack-tip-fe2o3}(a) and (b). However, they present reasonable elasticity, here measured by the bulk modulus $B$ and, shown in Table \ref{tab:tablefe}. The more recent ReaxFF version provided by Huang et al. shows good brittle fracture behavior, as shown in Figure \ref{fig:crack-tip-fe2o3}(c), however, it overestimates B by two orders of magnitude, as shown in Table \ref{tab:tablefe}. Such a strong Fe-O interaction may result in the large lattice trapping where the crack can be opened considerably before the tip bond breaks. In Figure \ref{fig:crack-tip-fe2o3}, atoms are colored by the number of neighbors, where nanoplasticity (in this case, amorphization) at the tip can be seen as changes in the coordination number ($CN$) by atoms near the tip but still in the bulk region. Note that, initially in the bulk $CN$(M)=6 and $CN$(O)=4, whereas in the surface, along the (012) cleavage plane,  $CN$(M)=5 and $CN$(O)=3, where M is either Fe or Al.

\begin{figure}
    \centering
    \includegraphics[width=0.95\linewidth]{figures/crack-tip-al2o3.png}
    \caption{Crack tip evolution for corundum using different ReaxFF parameter sets: (a) Sen {et al.} \cite{sen_oxidation_2013}, (b) Hong {et al.} \cite{hong_atomistic-scale_2016} and (c) Zhang {et al.} \cite{zhang_development_2024}. Atoms are colored by the number of first neighbors.}
    \label{fig:crack-tip-al2o3}
\end{figure}
\begin{table}[ht]
    \centering
    \caption{Comparison of lattice constants and bulk modulus for corundum for DFT and different ReaxFF parametrizations.}
    \begin{tabular}{|c|c|c|c|}
     \hline
     Method & $a/b$ (\AA) & $c$ (\AA) & $B$ (GPa) \\ 
     \hline
     DFT                       & 4.81 & 13.12 & 231  \\  
     Sen {et al.}       & 4.90 & 13.14 & 234 \\  
     Hong {et al.}      & 4.84 & 13.04 & 253  \\
     Zhang {et al.}     & 4.76 & 13.16 & 214  \\
     \hline
    \end{tabular}
    \label{tab:tableal}
\end{table}

For AlOH, we have also tested three parameter sets: Sen {et al.} \cite{sen_oxidation_2013}, Hong {et al.} \cite{hong_atomistic-scale_2016} and Zhang {et al.} \cite{zhang_development_2024} The first two also present tip amorphization, while the most recent ReaxFF version of Zhang {et al.} presents good brittle fracture behavior and reasonable elasticity as indicated by Table \ref{tab:tablefe}. Therefore, our crack tip investigations only focused on corundum using the ReaxFF parameter set of Zhang et al. 

\subsection{Free Energy of Dissolution}
As the next step of our study, we computed the free energy path of Al dissolution using the chosen ReaxFF version and we found an exothermic behavior as can be seen in Figure \ref{fig:reaxff-dissolution}. As it is well known, corundum is highly insoluble in water, which means that an increase in the free energy of such process should increase. Previous investigations of metal oxide dissolution through metadynamics have used either the distance of atom from surface $d-d_0$~ \cite{klyukin_iron_2018,raman_providing_2022} or the coordination number of the target atom with oxygen atoms in the surroundings, especially from belonging to liquid water~ \cite{shen_free-energy_2018,reocreux_reactivity_2019,schliemann_atomic_2021,liu_mechanisms_2024,guo_mechanisms_2024}. Using the chosen ReaxFF parameter set from the previous subsection, we performed constrained molecular dynamics of the dissolution process via Umbrella Sampling with LAMMPS~ \cite{thompson_lammps_2022} integrated with PLUMED~ \cite{tribello_plumed_2014}, where the free energy path was sampled by Weighted Histogram Analysis Method (WHAM)~ \cite{grossfield_wham_nodate}. For our purposes, $d-d_0$ seemed to be more appropriate since for sufficiently long runs, the solvation shell of the dissolved target ion is Al$^{3+}$(H$_2$O)$_6$, which is known to be the most stable one, which was revealed by our initial tests with ReaxFF as shown in Figure \ref{fig:reaxff-dissolution}(a). When one chooses $CN$(Al-O$_w$), the free energy surface presents notable minima for integer values of the reaction coordinate corresponding to attachment of an additional water molecule (or hydroxyl group), as can be seen in Figure \ref{fig:reaxff-dissolution}(b). The target atom can be fully detached as Al$^{3+}$(OH$^-$)$_3$H$_2$O, where it is expected to be a transient state which should transit to the predominant 6-fold coordinated ion~ \cite{lubin_ab_2000}. Such discussion justify the collective variable of distance from surface.


\begin{figure*}[ht]
    \centering
    \includegraphics[width=0.95\linewidth]{figures/reaxff-dissolution.png}
    \caption{Free energy of dissolution computed with ReaxFF of Zhang \textit{et. al.} \cite{zhang_development_2024} using (a) the atom distance from surface and (b) coordination number of target Al atom with oxygen from water as reaction coordinate. Neighborhood of the target atom is shown on the insets. }
    \label{fig:reaxff-dissolution}
\end{figure*}

Due to the lack of force fields appropriate for all scenarios we needed, namely brittle fracture and dissolution, we employed Density Functional Theory as the method of choice for the studies of dissolution from flat surfaces for both hematite and corundum, so that we have them on the same level of accuracy. CP2K software was chosen due to its greater efficiency/accuracy trade-offs and its larger applicability for simulations involving liquids. It is also the most widely used DFT code for enhanced-sampling molecular dynamics simulations, such as metadynamics, which is more suitable for a multiprocess reaction as atom dissolution with several atoms and bond-breaking events involved, making methods such as Nudged-Elastic Band inappropriate.

Before doing metadynamics, unbiased \textit{ab initio} molecular dynamics during 2 ps were performed as a pre-equilibration step, where we monitored time series of the reaction coordinate $d-d_0$. It fluctuates around the initial atomic position with standard deviation of nearly 0.1 \AA, which justifies the use of a Gaussian height. Figure \ref{fig:mtd-convergence} shows the free energy path collected at specific time intervals to show the convergence of the free energy path used in the main text. 

\begin{figure*}[ht]
    \centering
    \includegraphics[width=0.95\linewidth]{figures/mtd-convergence.png}
    \caption{Convergence of the (a) free energy path and (b) the free energy barrier given by the difference between the final and initial state, computed by \textit{ab initio} metadynamics.}
    \label{fig:mtd-convergence}
\end{figure*}

Fracture energies of hematite are previously reported using PBE+$U$~ \cite{liao_ab_2010,zhang_insights_2023} and are shown in Table \ref{tab:fracenergies}. Differences found from previous works can be attributed to the use of different software, such as the Hubbard correction, which is applied in another way than CP2K. To our knowledge, free energy barriers for hematite and corundum were not found in the literature, but similar values were found in the context of mineral dissolution for iron and aluminum \textit{hydr}oxides, such as 
 goethite~ \cite{klyukin_iron_2018} (up to 3.38 eV) and gibbsite~ \cite{shen_free-energy_2018,guo_mechanisms_2024} (up to 2.7 eV), respectively.

\begin{table}[ht]
    \centering
    \caption{Fracture energies ($R=2\gamma$) in eV/\AA$^2$ corresponding to identical surface terminations of hematite as obtained by our results and other computational studies in the literature.}
    \begin{tabular}{|c|c|c|c|}
     \hline
     Reference & (001) & (012)  & (110) \\ 
     \hline
     Liao {et al.}       & 0.255 & 0.185 & not reported  \\  
     Zhang {et al.}      & 0.223 & 0.176 & 0.190  \\
     This work                  & 0.286 & 0.220 & 0.242  \\  
     \hline
    \end{tabular}
    \label{tab:fracenergies}
\end{table}

In order to improve clarity, a flowchart summarizing the methodology employed in each part of the work is presented in Figure \ref{fig:flowchart}.

\begin{figure*}[ht]
    \centering
    \includegraphics[width=0.95\linewidth]{figures/flowchart.png}
    \caption{Flowchart diagram summarizing the methodology used in this work corresponding to each aspect investigated alongside the method, type of calculation, and software used.}
    \label{fig:flowchart}
\end{figure*}

\section{Basal Cleavage of Corundum}

Crack propagation in $\alpha$-Al$_2$O$_3$ presents a known instability along the basal plane (001) (see Figure \ref{fig:crack-001}(a) and (b)) as observed in early experimental works \cite{wiederhorn_micromechanisms_1980}. According to ReaxFF calculations, we see that such effect may be a result of the crack deflection to the [012] direction, since it has lower surface energy, as shown in Figure \ref{fig:crack-001}(c) and (d). Besides, Figures \ref{fig:crack-001}(b), (e) and (f) shows that most of the strain relaxation occurs upon AlO bond breaking at the tip, which occurs after considerable crack propagation has already occurred along [012], as observed in Figure \ref{fig:crack-001}(d). In this sense, a cleavage along the basal plane would be precluded by crack deflection to other crystallographic orientations possessing lower surface energies.

\begin{figure}[ht]
    \centering
    \includegraphics[width=0.95\linewidth]{figures/crack-001.png}
    \caption{(a) Crack along (001) plane with Al termination. (b) Energy profile as a function of $K$. Panels (c) and (d) show the progression of fracture propagation, where it initially deflects along the (012) plane. Only at larger loads ($K\sim$ 0.952 eV/\AA$^{5/2}$), is that the bond breaking at the crack tip occur from, and intact tip shown in (e) to the breaking of Al-O bonds shown in the dashed lines (f).}
    \label{fig:crack-001}
\end{figure}


\begin{figure*}[ht]
    \centering
    \includegraphics[width=0.95\linewidth]{figures/crack-others.png}
    \caption{Energy versus $K$ for (a) (012)[$12\bar{1}$] and (b) (110)[$1\bar{1}\bar{1}$] cracks, where the state referring to each curve is indicated on the insets by arrows.}
    \label{fig:crack-others}
\end{figure*}

\section{Stress Corrosion Cracking of Silica: The Case of Cristobalite}\label{sec:silica}

As previously mentioned, silica polymorphs can accommodate the mechanism of chemo-rupture where molecule reach bond at the crack tip as one can compare the Connolly surface plotted for a crack in corundum and cristobalite as depicted by Figure \ref{fig:connolly}. One can see that, considering a water molecule to be a sphere of $\sim$ 2.6 \AA in diameter, one can construct a surface where such a probe sphere can reach the crack tip located at $x=0$. In this sense, we can investigate the detailed process of water molecule chemisorption at a Si-O-Si bridge at the tip apex.

\begin{figure}[ht]
    \centering
    \includegraphics[width=0.95\linewidth]{figures/connolly.png}
    \caption{Accessible solvent area measured by the Connolly surface with the profiles for (a) $\beta$-cristobalite and (b) corundum for different cuts shown in the front view of the crack in (c) and (d), respectively. }
    \label{fig:connolly}
\end{figure}

For such a purpose of atomistic modeling of stress corrosion cracking in silica, we adopted a crystalline model of $\beta$-cristobalite, as depicted in Figure \ref{fig:crack-silica-1}(a). We studied a crack in such a crystal propagating through the (111) plane as it provides a simple structure. As the initial state we considered a crack where all dangling O atoms are fully-passivated with hydrogen and Si with OH groups, with an additional H$_2$O molecule near the tip (Figure \ref{fig:crack-silica-1}(b)). We considered two possible scenarios: (i) the tip bond can break without the assistance of molecule (State B), which we call it as "dry" rupture, or (ii) dissociative chemisorption may take place (State C). Thermodynamic equilibrium can be reached when the energy of initial and final states is identical, which is shown for both AB and AC transitions in Figure \ref{fig:crack-silica-1}. Such points are taken as reference to analyse how crack propagation velocity changes with applied load $K$. Such analysis is provided in Figure \ref{fig:crack-silica-2}.

\begin{figure*}[ht]
    \centering
    \includegraphics[width=0.95\linewidth]{figures/crack-silica-1.png}
    \caption{Energetics of a sharp crack in a crystalline silica model. (a) The unit cell of the $\beta$-cristobalite is used as the silica polymorph with the [111] surface along the $z$-axis, which is replicated to obtain the crack system. (b) Description of the two processes considered: (i) rupture, where the crack tip bond breaks due to the applied load only (without immediate molecule chemisorption) and (ii) chemo-rupture where bond breaking takes place by reaction with the nearby water molecule. (c) Energy curves for each state (A, B, and C) showing crossover points where one state begins to be more favorable than others.}
    \label{fig:crack-silica-1}
\end{figure*}

Nudge-Elastic Band (NEB) calculations were performed to obtain the activation energies for crack extension and were calculated by the improved-tangent algorithm~ \cite{henkelman_improved_2000} of the Nudged-Elastic Band (NEB) method as implemented by the Atomic Simulation Environment (ASE)~ \cite{larsen_atomic_2017}. For the systems with dry rupture, it was found that the use 21 replicas were adequate to sample the minimum energy path, as shown in a previous work~ \cite{zhang_atomistic_2007}. As highlighted in Figure \ref{fig:crack-silica-1}(b), the chemo-rupture process can be divided into two steps: (i) transport of molecules through OH terminations overcoming steric repulsion and (ii) chemisorption and dissociation at the tip. We performed separate NEB calculations for each part of the process, using 9 replicas each. For small loads, one can see that reaction at the tip is still thermodynamically unfavorable, as seen in Figure \ref{fig:crack-silica-2} with formidable barrier of 2 eV. For comparison, previous works of stress corrosion cracking of silica nanorods found a barrier for chemorupture with no applied stress of nearly 0.8 eV using semi-empirical quantum chemistry~ \cite{zhu_stress-dependent_2005}. We expect that such a smaller barrier may be a consequence of the absence of steric repulsion that usually occurs inside a more realist crack tip geometry, as our study suggests. Activation energies of chemo-rupture can be dramatically reduced in the load range of thermodynamic equilibrium of a dry rupture (inset of Figure \ref{fig:crack-silica-1}(c)). Crack extension without molecule assistance can also be activated by barriers as large as 2 eV, whereas chemo-rupture is favored by becoming nearly barrierless at such a load range showed in Figure \ref{fig:crack-silica-2}(b). With the NEB barriers calculated for several values of $K$, one can see which process dominates for each load range. Note that the same $K$ range using in (a) could not be considered for dry rupture because the final state of unpassivated broken bond would heal and recover the initial state. One can perform a linear extrapolation for barriers as $E_a(K) = E_a(0)-bK$ for both processes, which is shown in Figure \ref{fig:crack-silica-2}(c). One can see that at $K~0.54$ eV/\AA$^2$ there is a transition of most favorable process, where dry rupture becomes more favorable. From such data, one can estimate crack velocities by the usual transition state theory:%MDPI: It is necessary for supplementary equations to have prefix `S', therefore, please revise Equation (1) into Equation (S1). Please revise these issues in all supplementary equations.
\begin{equation}
    v = d_0f_0\exp\bigg(-\frac{E_a}{k_BT} \bigg),
\end{equation}
where $d_0$ is the distance between each bond tip (4.5 \AA for crack along (111)) and $f_0$ is the attempt frequency, here estimated by $\sim$ 3$\times$10$^{12}$ Hz as the frequency of the lowest energy optical modes of $\beta$-cristobalite~ \cite{feng_ab_2015}. The observed transition a more favorable dry rupture is consistent with typical $v\times K$ curves of stress corrosion cracking usually reported in experimental works~ \cite{wiederhorn_moisture_1968,wiederhorn_micromechanisms_1980,michalske_molecular_1982,michalske_stress_1986,michalske_steric_1987}.

\begin{figure*}[ht]
    \centering
    \includegraphics[width=0.95\linewidth]{figures/crack-silica-2.png}
    \caption{Kinetics of a sharp crack in cristobalite. (a) Energy barriers obtained with NEB method for water reaction at the crack tip for $K$ values around the crossover points shown in the inset on Figure \ref{fig:crack-silica-1}(c) between states A and C. (b) Energy barriers around the crossover points between states A and B, where we compare the minimum energy paths for rupture and chemo-rupture, where their activation energies are shown in (c), where we can see that at $K\sim$ 0.54 eV/\AA$^{5/2}$ rupture becomes the most probable process instead of reaction at the tip. The crack propagation velocity in the inset.}
    \label{fig:crack-silica-2}
\end{figure*}


\begin{figure*}[ht]
    \centering
    \includegraphics[width=\linewidth]{figures/j-silica.png}
    \caption{$J$-integral calculation for the rupture and chemo-rupture processes involved in the fracture of cristobalite with snapshots for different loads (indicated) shown in (a) and (b), respectively. (c) $J$ versus $K$ curve for both cases, showing an early decrease of $J_c$ upon molecule chemisorption at the tip.}
    \label{fig:j-silica}
\end{figure*}

As opposed to the case of water-assisted cracking, showed in the Figure 4 of the main text, where a water molecule reacts with crack tip in a non-dissociative chemisorption mechanism, silica promotes water splitting to symmetrically passivated dangling bonds as a result of crack propagation. Such mechanism dramatically reduces the necessary energy to be released to fracture as computed by the $J$-integral of both cases. One can see that, in the breaking point of dry rupture at $K\sim 0.54$ eV/\AA$^{5/2}$, $J_c/K_c\sim1.3$, which indicates a considerable degree of lattice trapping effect~ \cite{meng_lattice_2017}. For reference, perfectly brittle materials should present $J_c/K_c=1$, where no other mechanism is present during fracture. Such effect may be due to the fact that most of the force fields tend to overestimate the lattice trapping effect of brittle fracture~ \cite{zhang_atomistic_2007}.

\section{Kinetic Model of Crack Blunting}

The explicit expressions of the central quantities $\sigma$ and $\kappa$ in our kinetic modeling are presented, which come from the extended Charles and Hillig theory of stress corrosion cracking \cite{chuang_extended_1992}. The stress field can be obtained by the Inglis of an elliptical crack
\begin{equation}
    \sigma(\theta) = \sigma_\infty f(\theta),
\end{equation}
where $\sigma_\infty$ is the uniformly applied stress far from the tip and $f$, is given by
\begin{equation}
    f(\theta) = \frac{(1+\lambda)^2(1+2\cos2\theta)-2}{2\Pi},
\end{equation}
where the aspect ratio of the elliptical cavity is given by $\lambda = b/a$, and $\Pi$ is
\begin{equation}
    \Pi = \sin^2\theta +\lambda^2\cos^2\theta,
\end{equation}
with $g(\theta)=\lambda\Pi^{3/2}$. From the expressions above, and knowing some fundamental constants of the given material, we can obtain the curves plotted in Figure 7 in the main text.

%\bibliographystyle{vancouver}
%\bibliographystyle{apsrev4-1}
\begin{thebibliography}{999}

\bibitem{huang_mechanics_2009}
Huang S, Zhang S, Belytschko T, Terdalkar SS, Zhu T.
\newblock Mechanics of nanocrack: {Fracture}, dislocation emission, and
  amorphization.
\newblock Journal of the Mechanics and Physics of Solids. 2009
  May;57(5):840-50.
\newblock Available from:
  \url{https://www.sciencedirect.com/science/article/pii/S0022509609000088}.

\bibitem{lawn_fracture_1993}
Lawn B.
\newblock Fracture of {Brittle} {Solids}.
\newblock 2nd ed. Cambridge {Solid} {State} {Science} {Series}. Cambridge:
  Cambridge University Press; 1993.
\newblock Available from:
  \url{https://www.cambridge.org/core/books/fracture-of-brittle-solids/B1EC1413BDBA1DCF49E1665D4B0A20F3}.

\bibitem{aryanpour_development_2010}
Aryanpour M, van Duin ACT, Kubicki JD.
\newblock Development of a Reactive Force Field for Iron-Oxyhydroxide Systems.
\newblock The Journal of Physical Chemistry A. 2010 Jun;114(21):6298-307.
\newblock Publisher: American Chemical Society.
\newblock Available from: \url{https://doi.org/10.1021/jp101332k}.

\bibitem{shin_development_2015}
Shin YK, Kwak H, Vasenkov AV, Sengupta D, van Duin ACT.
\newblock Development of a {ReaxFF} {Reactive} {Force} {Field} for
  {Fe}/{Cr}/{O}/{S} and {Application} to {Oxidation} of {Butane} over a
  {Pyrite}-{Covered} {Cr2O3} {Catalyst}.
\newblock ACS Catalysis. 2015 Dec;5(12):7226-36.
\newblock Publisher: American Chemical Society.
\newblock Available from: \url{https://doi.org/10.1021/acscatal.5b01766}.

\bibitem{huang_atomic_2022}
Huang Y, Hu C, Xiao Z, Gao N, Wang Q, Liu Z, et~al.
\newblock Atomic insight into iron corrosion exposed to supercritical water
  environment with an improved {Fe}-{H2O} reactive force field.
\newblock Applied Surface Science. 2022 Apr;580:152300.
\newblock Available from:
  \url{https://www.sciencedirect.com/science/article/pii/S0169433221033249}.

\bibitem{sen_oxidation_2013}
Sen FG, Qi Y, van Duin ACT, Alpas AT.
\newblock Oxidation induced softening in {Al} nanowires.
\newblock Applied Physics Letters. 2013 Feb;102(5):051912.
\newblock Available from: \url{https://doi.org/10.1063/1.4790181}.

\bibitem{hong_atomistic-scale_2016}
Hong S, van Duin ACT.
\newblock Atomistic-{Scale} {Analysis} of {Carbon} {Coating} and {Its} {Effect}
  on the {Oxidation} of {Aluminum} {Nanoparticles} by {ReaxFF}-{Molecular}
  {Dynamics} {Simulations}.
\newblock The Journal of Physical Chemistry C. 2016 May;120(17):9464-74.
\newblock Publisher: American Chemical Society.
\newblock Available from: \url{https://doi.org/10.1021/acs.jpcc.6b00786}.

\bibitem{zhang_development_2024}
Zhang Y, Liu X, van Duin ACT, Lu X, Meijer EJ.
\newblock Development and validation of a general-purpose {ReaxFF} reactive
  force field for earth material modeling.
\newblock The Journal of Chemical Physics. 2024 Mar;160(9):094103.
\newblock Available from: \url{https://doi.org/10.1063/5.0194486}.

\bibitem{klyukin_iron_2018}
Klyukin K, Rosso KM, Alexandrov V.
\newblock Iron Dissolution from Goethite ($\alpha$-FeOOH) Surfaces in Water by
  Ab Initio Enhanced Free-Energy Simulations.
\newblock The Journal of Physical Chemistry C. 2018 Jul;122(28):16086-91.
\newblock Publisher: American Chemical Society.
\newblock Available from: \url{https://doi.org/10.1021/acs.jpcc.8b03743}.

\bibitem{raman_providing_2022}
Raman AS, Vojvodic A.
\newblock Providing {Atomistic} {Insights} into the {Dissolution} of {Rutile}
  {Oxides} in {Electrocatalytic} {Water} {Splitting}.
\newblock The Journal of Physical Chemistry C. 2022 Jan;126(2):922-32.
\newblock Publisher: American Chemical Society.
\newblock Available from: \url{https://doi.org/10.1021/acs.jpcc.1c08737}.

\bibitem{shen_free-energy_2018}
Shen Z, Kerisit SN, Stack AG, Rosso KM.
\newblock Free-{Energy} {Landscape} of the {Dissolution} of {Gibbsite} at
  {High} {pH}.
\newblock The Journal of Physical Chemistry Letters. 2018 Apr;9(7):1809-14.
\newblock Publisher: American Chemical Society.
\newblock Available from: \url{https://doi.org/10.1021/acs.jpclett.8b00484}.

\bibitem{reocreux_reactivity_2019}
R\'eocreux R, Girel E, Clabaut P, Tuel A, Besson M, Chaumonnot A, et~al.
\newblock Reactivity of shape-controlled crystals and metadynamics simulations
  locate the weak spots of alumina in water.
\newblock Nature Communications. 2019 Jul;10(1):3139.
\newblock Publisher: Nature Publishing Group.
\newblock Available from:
  \url{https://www.nature.com/articles/s41467-019-10981-9}.

\bibitem{schliemann_atomic_2021}
Schliemann R, Churakov SV.
\newblock Atomic scale mechanism of clay minerals dissolution revealed by ab
  initio simulations.
\newblock Geochimica et Cosmochimica Acta. 2021 Jan;293:438-60.
\newblock Available from:
  \url{https://www.sciencedirect.com/science/article/pii/S0016703720306608}.

\bibitem{liu_mechanisms_2024}
Liu M, Ruiz~Pestana L.
\newblock Mechanisms and energetics of calcium aluminosilicate glass
  dissolution through ab initio molecular dynamics-metadynamics simulations.
\newblock npj Materials Degradation. 2024 Mar;8(1):1-9.
\newblock Publisher: Nature Publishing Group.
\newblock Available from:
  \url{https://www.nature.com/articles/s41529-024-00445-x}.

\bibitem{guo_mechanisms_2024}
Guo Q, Pouvreau M, Rosso KM, Clark AE.
\newblock Mechanisms of dissolution from gibbsite step edges elucidated by ab
  initio molecular dynamics with enhanced sampling.
\newblock Geochimica et Cosmochimica Acta. 2024 Feb;366:201-9.
\newblock Available from:
  \url{https://www.sciencedirect.com/science/article/pii/S0016703723005690}.

\bibitem{thompson_lammps_2022}
Thompson AP, Aktulga HM, Berger R, Bolintineanu DS, Brown WM, Crozier PS,
  et~al.
\newblock {LAMMPS} - a flexible simulation tool for particle-based materials
  modeling at the atomic, meso, and continuum scales.
\newblock Computer Physics Communications. 2022 Feb;271:108171.
\newblock Available from:
  \url{https://www.sciencedirect.com/science/article/pii/S0010465521002836}.

\bibitem{tribello_plumed_2014}
Tribello GA, Bonomi M, Branduardi D, Camilloni C, Bussi G.
\newblock {PLUMED} 2: {New} feathers for an old bird.
\newblock Computer Physics Communications. 2014 Feb;185(2):604-13.
\newblock Available from:
  \url{https://www.sciencedirect.com/science/article/pii/S0010465513003196}.

\bibitem{grossfield_wham_nodate}
Grossfield A. {WHAM} – {Grossfield} {Lab};.
\newblock Available from:
  \url{http://membrane.urmc.rochester.edu/?page_id=126}.

\bibitem{lubin_ab_2000}
Lubin MI, Bylaska EJ, Weare JH.
\newblock Ab initio molecular dynamics simulations of aluminum ion solvation in
  water clusters.
\newblock Chemical Physics Letters. 2000 Jun;322(6):447-53.
\newblock Available from:
  \url{https://www.sciencedirect.com/science/article/pii/S0009261400004346}.

\bibitem{liao_ab_2010}
Liao P, Carter EA.
\newblock Ab initio {DFT} + {U} predictions of tensile properties of iron
  oxides.
\newblock Journal of Materials Chemistry. 2010 Aug;20(32):6703-19.
\newblock Publisher: The Royal Society of Chemistry.
\newblock Available from:
  \url{https://pubs.rsc.org/en/content/articlelanding/2010/jm/c0jm01199a}.

\bibitem{zhang_insights_2023}
Zhang H, Sun W, Xie X, He J, Zhang C.
\newblock Insights into the {Fracture} {Nature} of {Hematite} from {First}
  {Principles} {DFT} {Calculations}.
\newblock ACS Omega. 2023 Mar;8(9):8248-55.
\newblock Publisher: American Chemical Society.
\newblock Available from: \url{https://doi.org/10.1021/acsomega.2c06101}.

\bibitem{wiederhorn_micromechanisms_1980}
Wiederhorn SM, Fuller ER, Thomson R.
\newblock Micromechanisms of crack growth in ceramics and glasses in corrosive
  environments.
\newblock Metal Science. 1980 Aug;14(8-9):450-8.
\newblock Publisher: Taylor \& Francis.
\newblock Available from:
  \url{https://www.tandfonline.com/doi/abs/10.1179/msc.1980.14.8-9.450}.

\bibitem{henkelman_improved_2000}
Henkelman G, Jónsson H.
\newblock Improved tangent estimate in the nudged elastic band method for
  finding minimum energy paths and saddle points.
\newblock The Journal of Chemical Physics. 2000 Dec;113(22):9978-85.
\newblock Available from: \url{https://doi.org/10.1063/1.1323224}.

\bibitem{larsen_atomic_2017}
Larsen AH, Mortensen JJ, Blomqvist J, Castelli IE, Christensen R, Dułak M,
  et~al.
\newblock The atomic simulation environment—a {Python} library for working
  with atoms.
\newblock Journal of Physics: Condensed Matter. 2017 Jun;29(27):273002.
\newblock Publisher: IOP Publishing.
\newblock Available from: \url{https://dx.doi.org/10.1088/1361-648X/aa680e}.

\bibitem{zhang_atomistic_2007}
Zhang S, Zhu T, Belytschko T.
\newblock Atomistic and multiscale analyses of brittle fracture in crystal
  lattices.
\newblock Physical Review B. 2007 Sep;76(9):094114.
\newblock Publisher: American Physical Society.
\newblock Available from:
  \url{https://link.aps.org/doi/10.1103/PhysRevB.76.094114}.

\bibitem{zhu_stress-dependent_2005}
Zhu T, Li J, Lin X, Yip S.
\newblock Stress-dependent molecular pathways of silica–water reaction.
\newblock Journal of the Mechanics and Physics of Solids. 2005
  Jul;53(7):1597-623.
\newblock Available from:
  \url{https://www.sciencedirect.com/science/article/pii/S0022509605000384}.

\bibitem{feng_ab_2015}
Feng SQ, Zang HP, Wang YQ, Cheng XL, Yue JS.
\newblock Ab initio investigation of photoinduced non-thermal phase transition
  in $\beta$-cristobalite.
\newblock Chinese Physics B. 2015 Nov;25(1):016701.
\newblock Publisher: IOP Publishing.
\newblock Available from:
  \url{https://dx.doi.org/10.1088/1674-1056/25/1/016701}.

\bibitem{wiederhorn_moisture_1968}
Wiederhorn SM.
\newblock Moisture assisted crack growth in ceramics.
\newblock International Journal of Fracture Mechanics. 1968 Jun;4(2):171-7.
\newblock Available from: \url{https://doi.org/10.1007/BF00188945}.

\bibitem{michalske_molecular_1982}
Michalske TA, Freiman SW.
\newblock A molecular interpretation of stress corrosion in silica.
\newblock Nature. 1982 Feb;295(5849):511-2.
\newblock Publisher: Nature Publishing Group.
\newblock Available from: \url{https://www.nature.com/articles/295511a0}.

\bibitem{michalske_stress_1986}
Michalske TA, Bunker BC, Freiman SW.
\newblock Stress {Corrosion} of {Ionic} and {Mixed} {Ionic}/{Covalent}
  {Solids}.
\newblock Journal of the American Ceramic Society. 1986;69(10):721-4.
\newblock \_eprint:
  https://onlinelibrary.wiley.com/doi/pdf/10.1111/j.1151-2916.1986.tb07332.x.
\newblock Available from:
  \url{https://onlinelibrary.wiley.com/doi/abs/10.1111/j.1151-2916.1986.tb07332.x}.

\bibitem{michalske_steric_1987}
Michalske TA, Bunker BC.
\newblock Steric {Effects} in {Stress} {Corrosion} {Fracture} of {Glass}.
\newblock Journal of the American Ceramic Society. 1987;70(10):780-4.
\newblock \_eprint:
  https://onlinelibrary.wiley.com/doi/pdf/10.1111/j.1151-2916.1987.tb04879.x.
\newblock Available from:
  \url{https://onlinelibrary.wiley.com/doi/abs/10.1111/j.1151-2916.1987.tb04879.x}.

\bibitem{meng_lattice_2017}
Meng F, Chen C, Song J.
\newblock Lattice trapping and crack decohesion in graphene.
\newblock Carbon. 2017 May;116:33-9.
\newblock Available from:
  \url{https://www.sciencedirect.com/science/article/pii/S000862231730101X}.

\bibitem{chuang_extended_1992}
Chuang Tj, Fuller~Jr ER.
\newblock Extended {Charles}–{Hillig} {Theory} for {Stress} {Corrosion}
  {Cracking} of {Glass}.
\newblock Journal of the American Ceramic Society. 1992;75(3):540-5.
\newblock \_eprint:
  https://onlinelibrary.wiley.com/doi/pdf/10.1111/j.1151-2916.1992.tb07839.x.
\newblock Available from:
  \url{https://onlinelibrary.wiley.com/doi/abs/10.1111/j.1151-2916.1992.tb07839.x}.

\end{thebibliography}

\end{document}
