# Supplementary material for: Ab Initio Molecular Dynamics Insights into Stress Corrosion Cracking and Dissolution of Metal Oxides
Source: Materials (Basel). 2025 Jan 24;18(3):538. doi: 10.3390/ma18030538 (PMC11818312; doi:10.3390/ma18030538)
Supplement: Supplementary file 1 [file materials-18-00538-s001.zip › references.bib]

@article{cui_comprehensive_2019,
	title = {A comprehensive review of metal corrosion in a supercritical {CO2} environment},
	volume = {90},
	issn = {1750-5836},
	url = {https://www.sciencedirect.com/science/article/pii/S1750583619302233},
	doi = {10.1016/j.ijggc.2019.102814},
	abstract = {Carbon capture and storage (CCS) is the most effective way to reduce CO2 emissions. In CCS, CO2 transportation plays an important role for the transmission of CO2 from the capturing facility to the location of permanent storage. In order to increase the CO2 density and avoid two-phase flow, CO2 needs to be transformed into the supercritical state. The supercritical CO2 environment poses a threat to pipeline safety because it is a high pressure environment with gaseous impurities. In this paper, the influencing factors of pipeline corrosion under supercritical CO2 environment and the current prevention and control methods for SC CO2 corrosion are reviewed. To begin, the supercritical CO2 corrosion environment and corrosion evaluation methods are introduced. Then, the effects of some factors, such as the water content, gaseous impurities, acids, alkalis, salts, temperature, pressure, flow rate, exposure angle, and pipeline steel, on corrosion are comprehensively reviewed. New research areas, such as the use of coatings and inhibitors, are also reviewed. Finally, future development directions for studying corrosion in a supercritical CO2 environment are proposed.},
	urldate = {2023-10-09},
	journal = {International Journal of Greenhouse Gas Control},
	author = {Cui, Gan and Yang, Ziqing and Liu, Jianguo and Li, Zili},
	month = nov,
	year = {2019},
	keywords = {CCS, Corrosion, Effect factors, Supercritical CO},
	pages = {102814},
	file = {ScienceDirect Snapshot:/home/levi/Zotero/storage/ZY4REWCC/S1750583619302233.html:text/html},
}

@article{huang_atomic_2022,
	title = {Atomic insight into iron corrosion exposed to supercritical water environment with an improved {Fe}-{H2O} reactive force field},
	volume = {580},
	issn = {0169-4332},
	url = {https://www.sciencedirect.com/science/article/pii/S0169433221033249},
	doi = {10.1016/j.apsusc.2021.152300},
	abstract = {Waterside anti-corrosion of Fe-based alloys is one of the great challenges for supercritical water reactors. Herein, an improved Fe-H2O reactive force field (ReaxFF) is constructed to understanding the Fe corrosion mechanism at the atomic scale. Using molecular dynamics simulations, the corrosion of Fe (100) and Fe (110) in supercritical water was investigated. It was found that oxidation and hydrogen evolution reactions occurred along with Fe dissolution; the corrosion rate on Fe (100) was faster than that on Fe (110) in the early stage, but the reverse occurred on a longer time scale; and the precipitation of ferrous hydroxide at the initial stage led to the formation of an oxidation layer, where FeO and Fe3O4 were the dominant products. The present ReaxFF can become a crucial tool for corrosion research on Fe-based alloys.},
	urldate = {2023-10-09},
	journal = {Applied Surface Science},
	author = {Huang, Yun and Hu, Chaowei and Xiao, Zigen and Gao, Ning and Wang, Qingtian and Liu, Zhixiao and Hu, Wangyu and Deng, Huiqiu},
	month = apr,
	year = {2022},
	keywords = {Supercritical water, Iron, Molecular dynamics simulation, Reactive force field},
	pages = {152300},
}

@article{aryanpour_development_2010,
	title = {Development of a Reactive Force Field for Iron-Oxyhydroxide Systems},
	volume = {114},
	issn = {1089-5639},
	url = {https://doi.org/10.1021/jp101332k},
	doi = {10.1021/jp101332k},
	abstract = {We adopt a classical force field methodology, ReaxFF, which is able to reproduce chemical reactions, and train its parameters for the thermodynamics of iron oxides as well as energetics of a few iron redox reactions. Two parametrizations are developed, and their results are compared with quantum calculations or experimental measurements. In addition to training, two test cases are considered: the lattice parameters of a selected set of iron minerals, and the molecular dynamics simulation of a model for α-FeOOH (goethite)-water interaction. Reliability and limitations of the developed force fields in predicting structure and energetics are discussed.},
	number = {21},
	urldate = {2023-10-09},
	journal = {The Journal of Physical Chemistry A},
	author = {Aryanpour, Masoud and van Duin, Adri C. T. and Kubicki, James D.},
	month = jun,
	year = {2010},
	note = {Publisher: American Chemical Society},
	pages = {6298--6307},
}

@article{huang_mechanics_2009,
	title = {Mechanics of nanocrack: {Fracture}, dislocation emission, and amorphization},
	volume = {57},
	issn = {0022-5096},
	shorttitle = {Mechanics of nanocrack},
	url = {https://www.sciencedirect.com/science/article/pii/S0022509609000088},
	doi = {10.1016/j.jmps.2009.01.006},
	abstract = {Understanding the nanoscale fracture mechanisms is critical for tailoring the mechanical properties of materials at small length scales. We perform an atomistic study to characterize the formation and extension of nano-sized cracks. By using atomistic reaction pathway calculations, we determine the energetics governing the brittle and ductile responses of an atomically sharp crack in silicon, involving the competing processes of cleavage bond breaking, dislocation emission, and amorphization by the formation of five- and seven-membered rings. We show that the nanoscale fracture process depends sensitively on the system size and loading method. Our results offer new perspectives on the brittle-to-ductile transition of fracture at the nanoscale.},
	number = {5},
	urldate = {2024-01-03},
	journal = {Journal of the Mechanics and Physics of Solids},
	author = {Huang, Shan and Zhang, Sulin and Belytschko, Ted and Terdalkar, Sachin S. and Zhu, Ting},
	month = may,
	year = {2009},
	keywords = {Fracture, Lattice trapping, Brittle-to-ductile transition, Nanocrack},
	pages = {840--850},
	file = {ScienceDirect Snapshot:/home/levi/Zotero/storage/LLQS58LV/S0022509609000088.html:text/html},
}

@book{lawn_fracture_1993,
	address = {Cambridge},
	edition = {2},
	series = {Cambridge {Solid} {State} {Science} {Series}},
	title = {Fracture of {Brittle} {Solids}},
	isbn = {978-0-521-40972-8},
	url = {https://www.cambridge.org/core/books/fracture-of-brittle-solids/B1EC1413BDBA1DCF49E1665D4B0A20F3},
	abstract = {This is an advanced text for higher degree materials science students and researchers concerned with the strength of highly brittle covalent–ionic solids, principally ceramics. It is a reconstructed and greatly expanded edition of a book first published in 1975. The book presents a unified continuum, microstructural and atomistic treatment of modern day fracture mechanics from a materials perspective. Particular attention is directed to the basic elements of bonding and microstructure that govern the intrinsic toughness of ceramics. These elements hold the key to the future of ceramics as high-technology materials - to make brittle solids strong, we must first understand what makes them weak. The underlying theme of the book is the fundamental Griffith energy-balance concept of crack propagation. The early chapters develop fracture mechanics from the traditional continuum perspective, with attention to linear and nonlinear crack-tip fields, equilibrium and non-equilibrium crack states. It then describes the atomic structure of sharp cracks, the topical subject of crack-microstructure interactions in ceramics, with special focus on the concepts of crack-tip shielding and crack-resistance curves, and finally deals with indentation fracture, flaws, and structural reliability.},
	urldate = {2024-07-14},
	publisher = {Cambridge University Press},
	author = {Lawn, Brian},
	year = {1993},
	doi = {10.1017/CBO9780511623127},
	file = {Snapshot:/home/levi/Zotero/storage/969HQTI6/B1EC1413BDBA1DCF49E1665D4B0A20F3.html:text/html},
}

@article{mcgrail_water_2009,
	series = {Greenhouse {Gas} {Control} {Technologies} 9},
	title = {Water reactivity in the liquid and supercritical {CO2} phase: {Has} half the story been neglected?},
	volume = {1},
	issn = {1876-6102},
	shorttitle = {Water reactivity in the liquid and supercritical {CO2} phase},
	url = {https://www.sciencedirect.com/science/article/pii/S1876610209007747},
	doi = {10.1016/j.egypro.2009.02.131},
	abstract = {Aqueous-phase mediated chemical reactions with dissolved CO2 have long been considered the principal if not only reactive process supporting mineralization reactions with basalt and other reactive reservoir rocks and caprocks in deep geologic sequestration systems. This is not surprising given the quite high solubility of CO2 in the aqueous phase and ample evidence from natural systems of the reactivity of CO2charged waters with a variety of silicate minerals. In contrast, comparatively scant attention has been directed at reactivity of water solvated in liquid and supercritical CO2, with the exception of interest in the impacts of water in CO2 on the corrosion of pipeline steels. The results presented in this paper show that the most interesting and important aspects of water reactivity with metal and oxide surfaces of interest in geologic sequestration systems actually occurs in the liquid or supercritical CO2 phase.},
	number = {1},
	urldate = {2024-07-19},
	journal = {Energy Procedia},
	author = {McGrail, B. P. and Schaef, H. T. and Glezakou, V. -A. and Dang, L. X. and Owen, A. T.},
	month = feb,
	year = {2009},
	keywords = {Molecular dynamics, Corrosion, Carbonate precipitation, Sequestration},
	pages = {3415--3419},
	file = {ScienceDirect Snapshot:/home/levi/Zotero/storage/QX3L7RYR/S1876610209007747.html:text/html},
}

@article{sen_oxidation_2013,
	title = {Oxidation induced softening in {Al} nanowires},
	volume = {102},
	issn = {0003-6951},
	url = {https://doi.org/10.1063/1.4790181},
	doi = {10.1063/1.4790181},
	abstract = {The mechanical properties of metallic nanowires depend dramatically on the atmospheric conditions. Molecular-dynamics simulations with ReaxFF were conducted to study tensile elastic deformation of oxidized Al nanowires. The thin amorphous oxide shell formed around Al nanowires had a very low Young's modulus of 26 GPa, due to its low density and low Al-O coordination. Consequently, for diameters less than 100 nm, the composite Young's modulus of oxide-covered Al nanowires showed a size dependence implying that in this case “smaller is softer.” The model developed also explained the discrepancies in the reported modulus values of nanometer-scale Al thin films.},
	number = {5},
	urldate = {2024-07-19},
	journal = {Applied Physics Letters},
	author = {Sen, Fatih G. and Qi, Yue and van Duin, Adri C. T. and Alpas, Ahmet T.},
	month = feb,
	year = {2013},
	pages = {051912},
	file = {Full Text PDF:/home/levi/Zotero/storage/5AGJEQR8/Sen et al. - 2013 - Oxidation induced softening in Al nanowires.pdf:application/pdf},
}

@misc{noauthor_pymol_nodate,
	title = {{PyMOL} {\textbar} pymol.org},
	url = {https://www.pymol.org/},
	urldate = {2024-10-13},
	file = {PyMOL | pymol.org:/home/levi/Zotero/storage/M6N5HGNU/www.pymol.org.html:text/html},
}

@incollection{jones_rusty_1982,
	address = {Oxford},
	title = {Rusty {Armor}},
	isbn = {978-0-7167-1412-5 978-0-7167-1413-2},
	booktitle = {The {Inventions} of {Daedalus}: a {Compendium} of {Plausible} {Schemes}},
	publisher = {W.H. Freeman},
	author = {Jones, David E. H.},
	year = {1982},
	keywords = {Inventions, Miscellanea},
	pages = {56},
}

@incollection{xu_environmentally-assisted_2023,
	address = {Oxford},
	title = {Environmentally-{Assisted} {Fatigue} at {Small} {Scales}},
	isbn = {978-0-323-91945-6},
	url = {https://www.sciencedirect.com/science/article/pii/B9780128229446000906},
	abstract = {Fatigue as a mechanical process of material degradation is the result of microstructural evolution and damage accumulation under fluctuating loading conditions. The progressive deterioration of material strength in fatigue can be regulated by chemistry, temperature and pressure of the environment. The notion of environmentally-assisted fatigue (EAF) is closely related to engineering problems such as stress corrosion cracking (SCC), hydrogen embrittlement (HE), and corrosion fatigue (CF). The integration of environmental effects into the initiation and propagation of fatigue cracks introduces interplay between deformation, failure of materials and transport, reaction of chemical species. The whole process is usually very complex and sensitive to the materials and environment. Exploring the process of EAF at small scale allows to identify the key physical processes by excluding the microstructural and environmental complexities of materials. On the other hand, EAF was also shown to be a detrimental process for the micro- and nanostructures, where the environmental effects become even more significant for the reduced dimension and large surface-to-volume ratios. The presentation will be focused on the general principles that improve the understanding and prediction of material behaviors under environmental attacks. Section “Physics of Environmentally-Assisted Fatigue” outlines the fundamentals of fatigue and the environmental effects, which lays the ground for following discussions. Section “Techniques and Methods” introduces the experimental and simulation techniques that are used to resolve the complexity of EAF at small scales. Section “Environmentally-Assisted Fatigue at Small Scales” summarizes the state-of-the-art knowledge of EAF at small scale, followed by a list of perspectives in Section “Summary and Outlook”.},
	urldate = {2024-12-19},
	booktitle = {Comprehensive {Structural} {Integrity} ({Second} {Edition})},
	publisher = {Elsevier},
	author = {Xu, Zhiping},
	editor = {Aliabadi, M H Ferri and Soboyejo, Winston O.},
	month = jan,
	year = {2023},
	doi = {10.1016/B978-0-12-822944-6.00090-6},
	keywords = {Corrosion, Stress corrosion cracking, Atomistic simulations, Fracture, Oxidation, Fatigue, Computed tomography, Continuum mechanics, Corrosion fatigue, Data-driven models, Electron microscopy, Hydrogen embrittlement, Integrated experimental platform, Microstructures, Model validation and verification, Nanostructures, Passivation, Phase-field modeling},
	pages = {131--162},
	file = {ScienceDirect Snapshot:/home/levi/Zotero/storage/VXKPXHUT/B9780128229446000906.html:text/html},
}

@article{li_iron_2022,
	title = {Iron corrosion in the “inert” supercritical {CO2}, ab initio dynamics insights: {How} impurities matter},
	volume = {5},
	issn = {25902385},
	shorttitle = {Iron corrosion in the “inert” supercritical {CO2}, ab initio dynamics insights},
	url = {https://linkinghub.elsevier.com/retrieve/pii/S2590238521006779},
	doi = {10.1016/j.matt.2021.12.019},
	abstract = {Metal corrosion from exposure to supercritical ﬂuids is a long-standing challenge lacking atomistic understanding for effective corrosion prevention in diverse important applications. Here, reactions relevant to corrosion in supercritical CO2 (sCO2), with H2O and NO2 as impurities, are revealed using ab initio molecular dynamics and enhanced sampling methods. While little reactivity is observed in bulk sCO2, the iron surface is found to play a crucial almost-catalytic role in its own corrosion, activating the inert CO2 and hence facilitating *HCO3 and *CO32 formation at the interface. Moreover, the hydrogen bond network of *H2O assists the H shuttling to the activated CO2 and impurities, forming reactive species observed in experiments. Such atomistic insight elucidates the reaction mechanisms of metal corrosion in aqueous and supercritical ﬂuids and can point to possible remedies.},
	language = {en},
	number = {2},
	urldate = {2024-12-19},
	journal = {Matter},
	author = {Li, Qin-Kun and Kutana, Alex and Penev, Evgeni S. and Yakobson, Boris I.},
	month = feb,
	year = {2022},
	pages = {751--762},
	file = {PDF:/home/levi/Zotero/storage/YF8QJKTN/Li et al. - 2022 - Iron corrosion in the “inert” supercritical CO2, ab initio dynamics insights How impurities matter.pdf:application/pdf},
}

@article{yamamoto_creep-resistant_2007,
	title = {Creep-{Resistant}, {Al2O3}-{Forming} {Austenitic} {Stainless} {Steels}},
	volume = {316},
	url = {https://www.science.org/doi/10.1126/science.1137711},
	doi = {10.1126/science.1137711},
	abstract = {A family of inexpensive, Al2O3-forming, high–creep strength austenitic stainless steels has been developed. The alloys are based on Fe-20Ni-14Cr-2.5Al weight percent, with strengthening achieved through nanodispersions of NbC. These alloys offer the potential to substantially increase the operating temperatures of structural components and can be used under the aggressive oxidizing conditions encountered in energy-conversion systems. Protective Al2O3 scale formation was achieved with smaller amounts of aluminum in austenitic alloys than previously used, provided that the titanium and vanadium alloying additions frequently used for strengthening were eliminated. The smaller amounts of aluminum permitted stabilization of the austenitic matrix structure and made it possible to obtain excellent creep resistance. Creep-rupture lifetime exceeding 2000 hours at 750°C and 100 megapascals in air, and resistance to oxidation in air with 10\% water vapor at 650° and 800°C, were demonstrated.},
	number = {5823},
	urldate = {2024-12-19},
	journal = {Science},
	author = {Yamamoto, Y. and Brady, M. P. and Lu, Z. P. and Maziasz, P. J. and Liu, C. T. and Pint, B. A. and More, K. L. and Meyer, H. M. and Payzant, E. A.},
	month = apr,
	year = {2007},
	note = {Publisher: American Association for the Advancement of Science},
	pages = {433--436},
}

@article{hyer_strength_2024,
	title = {Strength stability at high temperatures for additively manufactured alumina forming austenitic alloy},
	volume = {253},
	issn = {1359-6462},
	url = {https://www.sciencedirect.com/science/article/pii/S135964622400321X},
	doi = {10.1016/j.scriptamat.2024.116286},
	abstract = {Several fast-spectrum nuclear reactors designed to generate high power (∼450 MWe) rely on forced convection of media such as supercritical CO2, sodium, or liquid lead to cool the nuclear core, operating at temperatures up to 600 °C. Cost-effective, high-strength Fe-based alumina forming austenitic (AFA) alloys are a promising candidate for the fabrication of critical nuclear components. This study investigated laser powder bed fusion (LPBF) processing of an AFA alloy composition optimized for improved creep resistance. Electron microscopy revealed an elongated grain structure along the build direction with a fine sub-grain cellular structure decorated with (Cr,Fe,Nb)23C6 carbide precipitates at the intercellular boundaries. At temperatures of 20–900 °C, the LPBF alloy's superior tensile properties compared to its arc-melted counterpart and other advanced steels (e.g., SS316) were attributed to the distribution of nano-sized carbide precipitates, whereas the high ductility was attributed to the LPBF alloy's elongated grain structure.},
	urldate = {2024-12-19},
	journal = {Scripta Materialia},
	author = {Hyer, Holden C. and Dryepondt, Sebastien and Su, Yi-Feng and Yamamoto, Yukinori and Pint, Bruce A. and Massey, Caleb P.},
	month = dec,
	year = {2024},
	keywords = {Alumina former, Calphad, High temperature strength, Laser powder bed fusion, Lead fast reactors},
	pages = {116286},
}

@article{guo_corrosion_2018,
	title = {Corrosion behavior of alumina-forming and oxide dispersion strengthened austenitic 316 stainless steel in supercritical water},
	volume = {138},
	issn = {0010-938X},
	url = {https://www.sciencedirect.com/science/article/pii/S0010938X16311842},
	doi = {10.1016/j.corsci.2018.04.026},
	abstract = {The corrosion behavior of alumina-forming austenitic (AFA) 316 stainless steel (SS) and oxide dispersion strengthened (ODS) 316 SS in aerated supercritical water (SCW) at 650 °C/25 MPa was investigated. The results show that the weight gain curves of AFA and ODS 316 SS follow near-parabolic law. Both AFA and ODS 316 SS show higher corrosion resistance in SCW than normal 316 SS, which is because that Al-Cr rich oxide and Cr-rich oxide layer are formed on AFA and ODS 316 SS, respectively. The corrosion process and mechanism of AFA and ODS 316 SS are discussed.},
	urldate = {2024-12-19},
	journal = {Corrosion Science},
	author = {Guo, Xianglong and Chen, Kai and Gao, Wenhua and Shen, Zhao and Zhang, Lefu},
	month = jul,
	year = {2018},
	keywords = {Corrosion, Supercritical water, 316 stainless steel, AFA, ODS},
	pages = {297--306},
	file = {ScienceDirect Snapshot:/home/levi/Zotero/storage/3XEX8LGV/S0010938X16311842.html:text/html},
}

@article{gwalani_mechanisms_2024,
	title = {Mechanisms for high creep resistance in alumina forming austenitic ({AFA}) alloys},
	volume = {263},
	issn = {1359-6454},
	url = {https://www.sciencedirect.com/science/article/pii/S1359645423008236},
	doi = {10.1016/j.actamat.2023.119494},
	abstract = {Castable alumina forming austenitic (AFA) alloys have demonstrated superior creep life and oxidation resistance at temperatures exceeding 800⁰C. Despite the success in the applicability of these alloys in extreme environments, there is a limited understanding of the deformation modes and the influence of each alloying element guiding the alloy design strategies that could further enhance the creep strength of these AFA alloys, particularly at temperatures at and above 900⁰C. In this study, we reveal the mechanism underpinning the superior creep performance of castable AFA alloys that involves suppressing primary carbide formation through minor compositional modification. This approach results in a three-fold increase in creep strength at 900⁰C and 50 MPa. By employing integrated characterization techniques, we analyzed the microstructures of two AFA alloys, both before and after the creep process. We discovered that the suppression of primary carbides permits the in-situ clustering of now-available interstitial elements such as C, Si, and O during high-temperature creep. This improved solid solution strengthening and reduced stacking fault energy of the alloy. Moreover, it also enabled controlled secondary carbide formation during testing, further improving the creep resistance. These findings underline the important interplay between alloy composition, microstructure, and creep properties, and offer a promising design strategy for developing economical high-temperature Fe-based alloys suitable for advanced applications.},
	urldate = {2024-12-19},
	journal = {Acta Materialia},
	author = {Gwalani, Bharat and Escobar, Julian and Song, Miao and Thomas, Jonova and Silverstein, Joshua and Chuang, Andrew Chihpin and Singh, Dileep and Brady, Michael P. and Yamamoto, Yukinori and Watkins, Thomas R. and Devaraj, Arun},
	month = jan,
	year = {2024},
	keywords = {Creep, Dislocation, Alumina forming austenitic alloys, Microscopy, Precipitates, Synchrotron},
	pages = {119494},
	file = {ScienceDirect Snapshot:/home/levi/Zotero/storage/KZA8BVJ5/S1359645423008236.html:text/html},
}

@article{liu_corrosion_2023,
	title = {Corrosion behavior of a new alumina-forming duplex stainless steel with different surface treatment in supercritical carbon dioxide},
	volume = {466},
	issn = {0257-8972},
	url = {https://www.sciencedirect.com/science/article/pii/S0257897223003948},
	doi = {10.1016/j.surfcoat.2023.129619},
	abstract = {The corrosion behavior of an alumina-forming duplex stainless steel with different surface treatment was investigated in supercritical carbon dioxide. The results showed that polished materials had higher weight gain than the ground ones. An unprotective multilayer oxide scale was formed above FCC phase, whereas protective and continuous Cr/Al-rich oxide layers were formed above BCC phase on polished materials. Similar protective Cr/Al-rich oxide layers were formed, regardless of the FCC or BCC phase on ground materials. Grinding leads to the faster diffusion of Cr and Al, which causes the easier formation of the continuous Cr/Al-rich oxide layers.},
	urldate = {2024-12-19},
	journal = {Surface and Coatings Technology},
	author = {Liu, Zhu and Zhou, Qiyin and Cong, Shuo and Duan, Zhengang and Ma, Zhaodandan and Shu, Ming and Zhou, Zhangjian and Zhang, Lefu and Guo, Xianglong},
	month = aug,
	year = {2023},
	keywords = {Supercritical carbon dioxide, High temperature corrosion, Stainless steel, Surface treatment},
	pages = {129619},
	file = {ScienceDirect Snapshot:/home/levi/Zotero/storage/GYKCZQU3/S0257897223003948.html:text/html},
}

@article{yakobson_morphology_1991,
	title = {Morphology and rate of fracture in chemical decomposition of solids},
	volume = {67},
	url = {https://link.aps.org/doi/10.1103/PhysRevLett.67.1590},
	doi = {10.1103/PhysRevLett.67.1590},
	abstract = {Self-fracturing of solids during chemical transformations is considered, and a first quantitative model of this widespread phenomenon is proposed. The analysis begins by considering the equilibrium of a single crack, and proceeds with the behavior of an ensemble of cracks. This enables one to solve the ‘‘selection problem’’ for this pattern-formation process and obtain formulas for the rate of crack-network propagation and for the diameter of the resulting blocks.},
	number = {12},
	urldate = {2024-12-19},
	journal = {Physical Review Letters},
	author = {Yakobson, B. I.},
	month = sep,
	year = {1991},
	note = {Publisher: American Physical Society},
	pages = {1590--1593},
}

@article{wiederhorn_micromechanisms_1980,
	title = {Micromechanisms of crack growth in ceramics and glasses in corrosive environments},
	volume = {14},
	issn = {0306-3453},
	url = {https://www.tandfonline.com/doi/abs/10.1179/msc.1980.14.8-9.450},
	doi = {10.1179/msc.1980.14.8-9.450},
	number = {8-9},
	urldate = {2024-12-19},
	journal = {Metal Science},
	author = {Wiederhorn, S. M. and Fuller, E. R. and Thomson, R.},
	month = aug,
	year = {1980},
	note = {Publisher: Taylor \& Francis},
	pages = {450--458},
}

@article{michalske_molecular_1982,
	title = {A molecular interpretation of stress corrosion in silica},
	volume = {295},
	copyright = {1982 Springer Nature Limited},
	issn = {1476-4687},
	url = {https://www.nature.com/articles/295511a0},
	doi = {10.1038/295511a0},
	abstract = {The mechanical strength of many glasses and ceramic materials decreases with time under static loading and ambient environments. This strength loss is associated with slow growth of pre-existing surface flaws due to a stress-corrosion process. To make long-term strength predictions for ceramic components, it is important to understand the stress-corrosion mechanism. We have studied stress corrosion in vitreous silica exposed to water and several non-aqueous environments and report here that environments which enhance stress corrosion are composed of molecular groups with electron donor sites on one end and proton donor sites at the other. These results suggest a detailed chemical model for the interaction of the environment with mechanically strained bonds in the solid at the tip of a crack. The proposed model also has implications for the long-term strength behaviour of a wide variety of brittle materials.},
	language = {en},
	number = {5849},
	urldate = {2024-12-19},
	journal = {Nature},
	author = {Michalske, Terry A. and Freiman, Stephen W.},
	month = feb,
	year = {1982},
	note = {Publisher: Nature Publishing Group},
	keywords = {Humanities and Social Sciences, multidisciplinary, Science},
	pages = {511--512},
	file = {Full Text PDF:/home/levi/Zotero/storage/JWRAWUPG/Michalske and Freiman - 1982 - A molecular interpretation of stress corrosion in silica.pdf:application/pdf},
}

@article{michalske_stress_1986,
	title = {Stress {Corrosion} of {Ionic} and {Mixed} {Ionic}/{Covalent} {Solids}},
	volume = {69},
	issn = {1551-2916},
	url = {https://onlinelibrary.wiley.com/doi/abs/10.1111/j.1151-2916.1986.tb07332.x},
	doi = {10.1111/j.1151-2916.1986.tb07332.x},
	abstract = {Slow crack growth data, surface reaction studies, and solubility results for sapphire and magnesium fluoride crystals are used to identify stress corrosion mechanisms for each material. Results suggest that stress corrosion in sapphire proceeds by the dissociative chemisorption of environmental species on strained crack tip bonds. Crack growth rates measured in nonaqueous environments and isotopically labeled water suggest that ion solvation rather than dissociative chemisorption dominates the crack tip interaction in magnesium fluoride.},
	language = {en},
	number = {10},
	urldate = {2024-12-19},
	journal = {Journal of the American Ceramic Society},
	author = {Michalske, Terry A. and Bunker, Bruce C. and Freiman, S. W.},
	year = {1986},
	note = {\_eprint: https://onlinelibrary.wiley.com/doi/pdf/10.1111/j.1151-2916.1986.tb07332.x},
	pages = {721--724},
	file = {Snapshot:/home/levi/Zotero/storage/CEZ5KYPK/j.1151-2916.1986.tb07332.html:text/html},
}

@article{michalske_steric_1987,
	title = {Steric {Effects} in {Stress} {Corrosion} {Fracture} of {Glass}},
	volume = {70},
	issn = {1551-2916},
	url = {https://onlinelibrary.wiley.com/doi/abs/10.1111/j.1151-2916.1987.tb04879.x},
	doi = {10.1111/j.1151-2916.1987.tb04879.x},
	abstract = {Previous studies show that stress corrosion crack growth in glass is controlled by chemically enhanced crack tip bond rupture reactions. The brittle nature of fracture in glass suggests that the region where bond rupture reactions occur must be on the order of the atomic spacings in the material. Crack growth kinetics and zeolite diffusion data were used to determine the relation between molecular size and reactivity at the crack tip. Crack growth rates in silica glass were measured in the presence of a series of chemical species that have comparable chemical features and systematically increasing molecular diameters. Results show that chemically active species with diameters greater than 0.5 nm are ineffective as stress corrosion agents. A comparison of crack growth results and zeolite diffusion measurements was used to conclude that the opening to the crack tip is less than or equal to 0.5 nm. This crack tip dimension is consistent with the concept of atomic scale brittle fracture in silica glass.},
	language = {en},
	number = {10},
	urldate = {2024-12-19},
	journal = {Journal of the American Ceramic Society},
	author = {Michalske, Terry A. and Bunker, Bruce C.},
	year = {1987},
	note = {\_eprint: https://onlinelibrary.wiley.com/doi/pdf/10.1111/j.1151-2916.1987.tb04879.x},
	pages = {780--784},
	file = {Snapshot:/home/levi/Zotero/storage/777Y3XZK/j.1151-2916.1987.tb04879.html:text/html},
}

@article{hass_first-principles_2000,
	title = {First-{Principles} {Molecular} {Dynamics} {Simulations} of {H2O} on α-{Al2O3} (0001)},
	volume = {104},
	issn = {1520-6106},
	url = {https://doi.org/10.1021/jp000040p},
	doi = {10.1021/jp000040p},
	abstract = {We present a more detailed account of our recently reported [Hass, K. C.; Schneider, W. F.; Curioni, A.; Andreoni, W. Science 1998, 282, 265] first-principles molecular dynamics investigation of the static and dynamical behavior of adsorbed H2O on α-Al2O3 (0001). Al-terminated surfaces with varying degrees of H2O coverage are modeled using large periodic supercells. A predicted large relaxation of the clean surface agrees well with previous density functional theory calculations. Both molecular and dissociative H2O adsorption modes are identified, with the latter favored by ∼10 kcal mol-1. Complementary Al8O12 cluster results are shown to be unreliable because of their finite lateral extent. Constrained dynamical calculations of free-energy barriers indicate that the dissociation rate is very high, even in the absence of defects, but differs by 3 orders of magnitude for two equally exothermic pathways (proton transfer being more favorable across a six-membered ring than to the nearest O site). Unconstrained simulations at intermediate H2O coverages exhibit (1) spontaneous unimolecular and (2) H2O-mediated dissociation events, as well as (3) the diffusion and hydrogen bonding of physisorbed H2O and (4) an additional proton transfer reaction between adsorbed H2O and OH species. An experimentally observed decrease in H2O binding energies with coverage is explained in terms of a separation into defect-dominated, intrinsic (0001) terrace, and “hydrogen-bonding” regimes, with reasonable quantitative agreement throughout. Calculated O−H vibrational frequencies are consistent with known trends on aluminas but indicate a discrepancy between experimental observations for α-Al2O3 (0001) and models based on simple hydroxylation. Simulations for high H2O coverages suggest the possibility of more complicated behavior, including the interchange of adsorbed and lattice oxygen and the etching of surface Al. A “fully”-hydroxylated α-Al2O3 (0001) surface in which each surface Al is replaced by three protons to give uniform OH-termination, as in aluminum hydroxides, is the most likely result of prolonged exposure. Results for this surface confirm its anticipated stability, provide a reasonable explanation of observed vibrational spectra, and reveal a complex, dynamical structure with extensive intraplanar hydrogen bonding.},
	number = {23},
	urldate = {2024-12-19},
	journal = {The Journal of Physical Chemistry B},
	author = {Hass, K. C. and Schneider, W. F. and Curioni, A. and Andreoni, W.},
	month = jun,
	year = {2000},
	note = {Publisher: American Chemical Society},
	pages = {5527--5540},
}

@article{wang_density_2011,
	title = {Density {Functional}/{All}-{Electron} {Basis} {Set} {Slab} {Model} {Calculations} of the {Adsorption}/{Dissociation} {Mechanisms} of {Water} on α-{Al2O3}(0001) {Surface}},
	volume = {115},
	issn = {1932-7447},
	url = {https://doi.org/10.1021/jp203579s},
	doi = {10.1021/jp203579s},
	abstract = {The microscopic reaction mechanism for the water adsorption/dissociation processes on the α-Al2O3(0001) surface was calculated using density functional theory with the all-electron triple numerical polarized basis sets. Both unit-cell and 2 × 2 supercell slab models were employed to investigate the coverage-dependent hydroxylation of the surface. Geometries of the molecular adsorbed intermediates, transition states, and the hydroxylated products were fully optimized, and the energetic reaction routes were clarified. The hydroxylation occurs predominantly via the low-barrier 1,4-hydrogen migration path, and the 1,2-dissociation path is competitive. The 1,2-hydroxylated surface is more preferable thermodynamically in the consideration of reaction exothermicity. It was found that the in-plane hydrogen atoms can roam between the surface oxygen atoms, resulting in isomerization between the 1,2- and 1,4-hydroxylated products. Calculations for the multiple layer adsorption confirm that the hydroxylated surface is relatively inert to further hydroxylation by water. Further added water molecules prefer to form multilayered hexagonal ice-like arrangements through a hydrogen-bonding network. The electric field might not play a significant role in either surface reconstruction or the hydroxylation process until it exceeds 108 V/m. The present theoretical work is useful to gain some new insights on the ice accumulation of high-voltage power lines under high humidity and supercooled environment.},
	number = {27},
	urldate = {2024-12-19},
	journal = {The Journal of Physical Chemistry C},
	author = {Wang, Baoshan and Hou, Hua and Luo, Yunbai and Li, Yan and Zhao, Yuming and Li, Xiaolin},
	month = jul,
	year = {2011},
	note = {Publisher: American Chemical Society},
	pages = {13399--13411},
}

@article{wiederhorn_moisture_1968,
	title = {Moisture assisted crack growth in ceramics},
	volume = {4},
	issn = {1573-2673},
	url = {https://doi.org/10.1007/BF00188945},
	doi = {10.1007/BF00188945},
	abstract = {A method is described to study subcritical crack growth in ceramic materials. Large, macroscopic size cracks were used and quantitative crack velocity measurements were made on glass and sapphire as a function of applied force, temperature and environment. The measured crack velocity was a complex function of stress and water vapor concentration in the environment and portions of the data could be adequately explained by the stress corrosion theory of Charles and Hillig.},
	language = {en},
	number = {2},
	urldate = {2024-12-19},
	journal = {International Journal of Fracture Mechanics},
	author = {Wiederhorn, S. M.},
	month = jun,
	year = {1968},
	keywords = {Ceramic Material, Complex Function, Sapphire, Velocity Measurement, Water Vapor, Automotive Engineering},
	pages = {171--177},
	file = {Full Text PDF:/home/levi/Zotero/storage/GZJF5J5U/Wiederhorn - 1968 - Moisture assisted crack growth in ceramics.pdf:application/pdf},
}

@article{cook_environmentally-controlled_1999,
	title = {Environmentally-controlled non-equilibrium crack propagation in ceramics},
	volume = {260},
	issn = {0921-5093},
	url = {https://www.sciencedirect.com/science/article/pii/S0921509398009800},
	doi = {10.1016/S0921-5093(98)00980-0},
	abstract = {A general framework is developed for environmentally-controlled non-equilibrium crack propagation and applied to ceramic materials that exhibit microstructurally-controlled fracture resistance variations. Increasing fracture resistance with crack length, arising from frictional interlocking of predominantly intergranular fracture surfaces, is modelled by the influence of a localized line force behind the crack tip. An indentation fracture mechanics analysis incorporates the fracture resistance variation to describe the inert strength of ceramic materials as a function of dominant flaw size. Non-equilibrium fracture is modelled as the competition between thermally-activated bond-rupture and bond-healing processes, in which the activation barriers are modified by the net mechanical energy release rate acting on a crack. The resulting dependence of crack velocity on mechanical energy release rate is used to describe the strength of ceramic materials as a function of applied stressing rate in a reactive environment. The deconvoluted crack velocity behavior allows both the macroscopic reactive environment fracture resistance and the atomistic lattice traps for fracture to be determined. An implication is that fracture resistance variations are more important in determining observed fracture behavior in reactive environments than in inert environments.},
	number = {1},
	urldate = {2024-12-19},
	journal = {Materials Science and Engineering: A},
	author = {Cook, Robert F.},
	month = feb,
	year = {1999},
	keywords = {Ceramics, Crack propagation, Fracture resistance},
	pages = {29--40},
	file = {ScienceDirect Snapshot:/home/levi/Zotero/storage/PGCCBLKS/S0921509398009800.html:text/html},
}

@article{brett_electrochemical_1994,
	title = {The electrochemical behaviour and corrosion of aluminium in chloride media. {The} effect of inhibitor anions},
	volume = {36},
	issn = {0010-938X},
	url = {https://www.sciencedirect.com/science/article/pii/0010938X94901945},
	doi = {10.1016/0010-938X(94)90194-5},
	abstract = {The effect of nitrite and chromate inhibitor ions in varying concentrations on the corrosion of aluminium in near-neutral chloride solution has been studied using measurements of the open circuit potential and its variation with time, cyclic voltammetry, potential step chronoamperometry and electrochemical impedance measurements. A concentration dependence is shown, more marked in the case of chromate, as is the effect on oxide film growth through the variation of corrosion potential with the logarithm of time. Differences between the mode of action of the two inhibitors are demonstrated, particularly by impedance measurements. At potentials close to the corrosion potential, nitrite is the more effective inhibitor, acting through strong adsorption. Above the pitting potential, nitrite becomes ineffective and chromate acts through repairing the oxide film and aiding oxide growth, as shown through corrosion potential, chronoamperometry and impedance data.},
	number = {6},
	urldate = {2024-12-19},
	journal = {Corrosion Science},
	author = {Brett, Christopher M. A. and Gomes, Isabel A. R. and Martins, Jenny P. S.},
	month = jun,
	year = {1994},
	pages = {915--923},
	file = {ScienceDirect Snapshot:/home/levi/Zotero/storage/EQRL87Y3/0010938X94901945.html:text/html},
}

@article{yakobson_environmentally_1993,
	title = {Environmentally enhanced instability of stressed solids},
	volume = {28},
	issn = {1573-4803},
	url = {https://doi.org/10.1007/BF00414277},
	doi = {10.1007/BF00414277},
	abstract = {Environment-sensitive mechanical behaviour of solids is considered as a loss of surface stability, which is enhanced by simultaneous action of mechanical stresses, surface flaws and active media. A model is proposed based on mass transport during the surface roughness development, involving competition between two driving forces: chemical potential excess in the regions of stress concentration near the bottom of a concavity and surface tension. The excess of chemical potential may lead to the fracture crack formation, while the surface tension tends to heal it. A preliminary discussion shows the applicability of the model to the variety of effects (strength and durability reduction or treatment facilitation due to adsorption, contact with akin liquids, including embrittlement by liquid metals, heterogeneous catalysis, etc.)},
	language = {en},
	number = {17},
	urldate = {2024-12-19},
	journal = {Journal of Materials Science},
	author = {Yakobson, B. I. and Shchukin, E. D.},
	month = sep,
	year = {1993},
	keywords = {Driving Force, Liquid Metal, Mass Transport, Surface Roughness, Surface Tension, Polymers},
	pages = {4816--4820},
}

@article{yakobson_stresspromoted_1993,
	title = {Stress‐promoted interface diffusion as a precursor of fracture},
	volume = {99},
	issn = {0021-9606},
	url = {https://doi.org/10.1063/1.465836},
	doi = {10.1063/1.465836},
	abstract = {Stress‐modulated surface mass transport offers a possible path to the ultimate fracture of brittle solids. A positive feedback between the local geometry, stress concentration, and chemical potential on a rough surface results in the formation of fracture precursor. Starting from general kinetic equations, we propose a reduced two‐parameter description of a growing concavity. A suggested interpolation enables us to obtain an ordinary differential equation describing the precursor evolution; it starts from a smooth boundary and under certain conditions generates a cusp singularity. This sharp notch becomes a stress concentrator and facilitates direct brittle fracture. The diffusion‐limited prefracture mechanism, though slow, circumvents a crack nucleation barrier and can be a determining factor for the durability of materials.},
	number = {9},
	urldate = {2024-12-19},
	journal = {The Journal of Chemical Physics},
	author = {Yakobson, B. I.},
	month = nov,
	year = {1993},
	pages = {6923--6934},
	file = {Snapshot:/home/levi/Zotero/storage/BCHYPHPE/Stress-promoted-interface-diffusion-as-a-precursor.html:text/html},
}

@article{scher_model_2023,
	title = {Model for {Humidity}-{Mediated} {Diffusion} on {Aluminum} {Surfaces} and {Its} {Role} in {Accelerating} {Atmospheric} {Aluminum} {Corrosion}},
	volume = {15},
	issn = {1944-8244},
	url = {https://doi.org/10.1021/acsami.3c02327},
	doi = {10.1021/acsami.3c02327},
	abstract = {Bare aluminum metal surfaces are highly reactive, which leads to the spontaneous formation of a protective oxide surface layer. Because many subsequent corrosive processes are mediated by water, the structure and dynamics of water at the oxide interface are anticipated to influence corrosion kinetics. Using molecular dynamics simulations with a reactive force field, we model the behavior of aqueous aluminum metal ions in water adsorbed onto aluminum oxide surfaces across a range of ion concentrations and water film thicknesses corresponding to increasing relative humidity. We find that the structure and diffusivity of both the water and the metal ions depend strongly on the humidity of the environment and the relative height within the adsorbed water film. Aqueous aluminum ion diffusion rates in water films corresponding to a typical indoor relative humidity of 30\% are found to be more than 2 orders of magnitude slower than self-diffusion of water in the bulk limit. Connections between metal ion diffusivity and corrosion reaction kinetics are assessed parametrically with a reductionist model based on a 1D continuum reaction–diffusion equation. Our results highlight the importance of incorporating the properties specific to interfacial water in predictive models of aluminum corrosion.},
	number = {23},
	urldate = {2024-12-19},
	journal = {ACS Applied Materials \& Interfaces},
	author = {Scher, Jeremy A. and Weitzner, Stephen E. and Hao, Yue and Heo, Tae Wook and Castonguay, Stephen T. and Aubry, Sylvie and Carroll, Susan A. and Kroonblawd, Matthew P.},
	month = jun,
	year = {2023},
	note = {Publisher: American Chemical Society},
	pages = {28716--28730},
}

@article{spatschek_grinfeld_2001,
	title = {Grinfeld instability on crack surfaces},
	volume = {64},
	url = {https://link.aps.org/doi/10.1103/PhysRevE.64.046120},
	doi = {10.1103/PhysRevE.64.046120},
	abstract = {The surface of a propagating crack is shown to be morphologically unstable because of the nonhydrostatic stresses near the surface (Asaro-Tiller-Grinfeld instability). We find numerically that the energy of a wavy crack becomes smaller than the energy of a straight crack if the crack length exceeds a critical length ����⁢=5.18⁢���� (���� is the Griffith length). We analyze the dynamic evolution of this instability, governed by surface diffusion or condensation and evaporation. It turns out that the curvature of the crack surface becomes divergent near the crack tips. This implies that the widely used condition of the disappearance of ��II, the stress intensity factor of the sliding mode, is replaced by the more general requirement of matching chemical potentials of the crack surfaces at the tips. The results are generalized to situations of different external loading.},
	number = {4},
	urldate = {2024-12-19},
	journal = {Physical Review E},
	author = {Spatschek, R. and Brener, Efim A.},
	month = sep,
	year = {2001},
	note = {Publisher: American Physical Society},
	pages = {046120},
	file = {APS Snapshot:/home/levi/Zotero/storage/R6PU2YS3/PhysRevE.64.html:text/html;Full Text:/home/levi/Zotero/storage/TGHD4RAI/Spatschek and Brener - 2001 - Grinfeld instability on crack surfaces.pdf:application/pdf},
}

@article{kahn_fatigue_2002,
	title = {Fatigue {Failure} in {Polysilicon} {Not} {Due} to {Simple} {Stress} {Corrosion} {Cracking}},
	volume = {298},
	url = {https://www.science.org/doi/10.1126/science.298.5596.1215},
	doi = {10.1126/science.298.5596.1215},
	abstract = {In the absence of a corrosive environment, brittle materials such as silicon should be immune to cyclic fatigue. However, fatigue effects are well known in micrometer-sized polycrystalline silicon (polysilicon) samples tested in air. To investigate the origins of this phenomenon in polysilicon, we developed a fixed-grip fracture mechanics microspecimen but could find no evidence of static stress corrosion cracking. The environmental sensitivity of the fatigue resistance was also investigated under cyclic loading. For low-cycle fatigue, the behavior is independent of the ambient conditions, whether air or vacuum, but is strongly influenced by the ratio of compressive to tensile stresses experienced during each cycle. The fatigue damage most likely originates from contact stresses at processing-related surface asperities; subcritical crack growth then ensues during further cyclic loading. The lower far-field stresses involved in high-cycle fatigue induce reduced levels of fatigue damage. Under these conditions, a corrosive ambient such as laboratory air exacerbates the fatigue process. Without cyclic loading, polysilicon does not undergo stress corrosion cracking.},
	number = {5596},
	urldate = {2024-12-19},
	journal = {Science},
	author = {Kahn, H. and Ballarini, R. and Bellante, J. J. and Heuer, A. H.},
	month = nov,
	year = {2002},
	note = {Publisher: American Association for the Advancement of Science},
	pages = {1215--1218},
}

@article{manassidis_structure_1994,
	title = {Structure and {Energetics} of {Alumina} {Surfaces} {Calculated} from {First} {Principles}},
	volume = {77},
	issn = {1551-2916},
	url = {https://onlinelibrary.wiley.com/doi/abs/10.1111/j.1151-2916.1994.tb07000.x},
	doi = {10.1111/j.1151-2916.1994.tb07000.x},
	abstract = {First-principles calculations based on density–functional theory and pseudopotentials are used to calculate the energies and relaxed structures of five low-index surfaces of α-alumina. Evidence for the reliability of the theoretical methods is provided by calculations of the lattice parameters and internal coordinates of the perfect crystal, which agree very closely with experimental data. It is shown that, for some of the surfaces, relaxation effects reduce the surface energy by over a factor of two and lead to major changes of surface structure, with particularly large effects being found for the (0001) and (1010) surfaces. Results are also presented for the distribution of valence electron charge in the surface region. These results suggest that α-alumina is highly ionic even for ions at the surface.},
	language = {en},
	number = {2},
	urldate = {2024-12-19},
	journal = {Journal of the American Ceramic Society},
	author = {Manassidis, Ioannis and Gillan, Michael J.},
	year = {1994},
	note = {\_eprint: https://onlinelibrary.wiley.com/doi/pdf/10.1111/j.1151-2916.1994.tb07000.x},
	pages = {335--338},
	file = {Snapshot:/home/levi/Zotero/storage/PSQZQXF4/j.1151-2916.1994.tb07000.html:text/html},
}

@article{kuhne_cp2k_2020,
	title = {{CP2K}: {An} electronic structure and molecular dynamics software package - {Quickstep}: {Efficient} and accurate electronic structure calculations},
	volume = {152},
	issn = {0021-9606},
	shorttitle = {{CP2K}},
	url = {https://doi.org/10.1063/5.0007045},
	doi = {10.1063/5.0007045},
	abstract = {CP2K is an open source electronic structure and molecular dynamics software package to perform atomistic simulations of solid-state, liquid, molecular, and biological systems. It is especially aimed at massively parallel and linear-scaling electronic structure methods and state-of-the-art ab initio molecular dynamics simulations. Excellent performance for electronic structure calculations is achieved using novel algorithms implemented for modern high-performance computing systems. This review revisits the main capabilities of CP2K to perform efficient and accurate electronic structure simulations. The emphasis is put on density functional theory and multiple post–Hartree–Fock methods using the Gaussian and plane wave approach and its augmented all-electron extension.},
	number = {19},
	urldate = {2024-12-19},
	journal = {The Journal of Chemical Physics},
	author = {Kühne, Thomas D. and Iannuzzi, Marcella and Del Ben, Mauro and Rybkin, Vladimir V. and Seewald, Patrick and Stein, Frederick and Laino, Teodoro and Khaliullin, Rustam Z. and Schütt, Ole and Schiffmann, Florian and Golze, Dorothea and Wilhelm, Jan and Chulkov, Sergey and Bani-Hashemian, Mohammad Hossein and Weber, Valéry and Borštnik, Urban and Taillefumier, Mathieu and Jakobovits, Alice Shoshana and Lazzaro, Alfio and Pabst, Hans and Müller, Tiziano and Schade, Robert and Guidon, Manuel and Andermatt, Samuel and Holmberg, Nico and Schenter, Gregory K. and Hehn, Anna and Bussy, Augustin and Belleflamme, Fabian and Tabacchi, Gloria and Glöß, Andreas and Lass, Michael and Bethune, Iain and Mundy, Christopher J. and Plessl, Christian and Watkins, Matt and VandeVondele, Joost and Krack, Matthias and Hutter, Jürg},
	month = may,
	year = {2020},
	pages = {194103},
	file = {Full Text PDF:/home/levi/Zotero/storage/9GKAART3/Kühne et al. - 2020 - CP2K An electronic structure and molecular dynamics software package - Quickstep Efficient and acc.pdf:application/pdf},
}

@article{zhang_development_2024,
	title = {Development and validation of a general-purpose {ReaxFF} reactive force field for earth material modeling},
	volume = {160},
	issn = {0021-9606},
	url = {https://doi.org/10.1063/5.0194486},
	doi = {10.1063/5.0194486},
	abstract = {ReaxFF reactive force field bridges the gap between nonreactive molecular simulations and quantum mechanical calculations and has been widely applied during the past two decades. However, its application to earth materials, especially those under high T-P conditions relevant to Earth’s interior, is still limited due to the lack of available parameters. Here, we present the development and validation of a ReaxFF force field containing several of the most common elements in Earth’s crust, i.e., Si/Al/O/H/Na/K. The force field was trained against a large data set obtained from density functional theory (DFT) calculations, including charges, bond/angle distortion curves, equation of states, ion migration energy profiles, and condensation reaction energies. Different coordination environments were considered in the training set. The fitting results showed that the current force field can well reproduce the DFT data (the Pearson correlation coefficient, Rp, is 0.95). We validated the force field on mineral–water interfaces, hydrous melts/supercritical geofluids, and bulk crystals. It was found that the current force field performed excellently in predicting the structural, thermodynamic, and transport properties of various systems (Rp = 0.95). Moreover, possible applications and future development have been discussed. The results obtained in this study suggest that the current force field holds good promise to model a wide range of processes and thus open opportunities to advance the application of ReaxFF in earth material modeling.},
	number = {9},
	urldate = {2024-12-19},
	journal = {The Journal of Chemical Physics},
	author = {Zhang, Yingchun and Liu, Xiandong and van Duin, Adri C. T. and Lu, Xiancai and Meijer, Evert Jan},
	month = mar,
	year = {2024},
	pages = {094103},
	file = {Snapshot:/home/levi/Zotero/storage/3EXQCEZL/Development-and-validation-of-a-general-purpose.html:text/html},
}

@article{thompson_lammps_2022,
	title = {{LAMMPS} - a flexible simulation tool for particle-based materials modeling at the atomic, meso, and continuum scales},
	volume = {271},
	issn = {0010-4655},
	url = {https://www.sciencedirect.com/science/article/pii/S0010465521002836},
	doi = {10.1016/j.cpc.2021.108171},
	abstract = {Since the classical molecular dynamics simulator LAMMPS was released as an open source code in 2004, it has become a widely-used tool for particle-based modeling of materials at length scales ranging from atomic to mesoscale to continuum. Reasons for its popularity are that it provides a wide variety of particle interaction models for different materials, that it runs on any platform from a single CPU core to the largest supercomputers with accelerators, and that it gives users control over simulation details, either via the input script or by adding code for new interatomic potentials, constraints, diagnostics, or other features needed for their models. As a result, hundreds of people have contributed new capabilities to LAMMPS and it has grown from fifty thousand lines of code in 2004 to a million lines today. In this paper several of the fundamental algorithms used in LAMMPS are described along with the design strategies which have made it flexible for both users and developers. We also highlight some capabilities recently added to the code which were enabled by this flexibility, including dynamic load balancing, on-the-fly visualization, magnetic spin dynamics models, and quantum-accuracy machine learning interatomic potentials.
Program Summary
Program Title: Large-scale Atomic/Molecular Massively Parallel Simulator (LAMMPS) CPC Library link to program files: https://doi.org/10.17632/cxbxs9btsv.1 Developer's repository link: https://github.com/lammps/lammps Licensing provisions: GPLv2 Programming language: C++, Python, C, Fortran Supplementary material: https://www.lammps.org Nature of problem: Many science applications in physics, chemistry, materials science, and related fields require parallel, scalable, and efficient generation of long, stable classical particle dynamics trajectories. Within this common problem definition, there lies a great diversity of use cases, distinguished by different particle interaction models, external constraints, as well as timescales and lengthscales ranging from atomic to mesoscale to macroscopic. Solution method: The LAMMPS code uses parallel spatial decomposition, distributed neighbor lists, and parallel FFTs for long-range Coulombic interactions [1]. The time integration algorithm is based on the Størmer-Verlet symplectic integrator [2], which provides better stability than higher-order non-symplectic methods. In addition, LAMMPS supports a wide range of interatomic potentials, constraints, diagnostics, software interfaces, and pre- and post-processing features. Additional comments including restrictions and unusual features: This paper serves as the definitive reference for the LAMMPS code.
References
[1]S. Plimpton, Fast parallel algorithms for short-range molecular dynamics. J. Comp. Phys. 117 (1995) 1–19.[2]L. Verlet, Computer experiments on classical fluids: I. Thermodynamical properties of Lennard–Jones molecules, Phys. Rev. 159 (1967) 98–103.},
	urldate = {2024-12-19},
	journal = {Computer Physics Communications},
	author = {Thompson, Aidan P. and Aktulga, H. Metin and Berger, Richard and Bolintineanu, Dan S. and Brown, W. Michael and Crozier, Paul S. and in 't Veld, Pieter J. and Kohlmeyer, Axel and Moore, Stan G. and Nguyen, Trung Dac and Shan, Ray and Stevens, Mark J. and Tranchida, Julien and Trott, Christian and Plimpton, Steven J.},
	month = feb,
	year = {2022},
	keywords = {Molecular dynamics, LAMMPS, Materials modeling, Parallel algorithms},
	pages = {108171},
}

@article{larsen_atomic_2017,
	title = {The atomic simulation environment—a {Python} library for working with atoms},
	volume = {29},
	issn = {0953-8984},
	url = {https://dx.doi.org/10.1088/1361-648X/aa680e},
	doi = {10.1088/1361-648X/aa680e},
	abstract = {The atomic simulation environment (ASE) is a software package written in the Python programming language with the aim of setting up, steering, and analyzing atomistic simulations. In ASE, tasks are fully scripted in Python. The powerful syntax of Python combined with the NumPy array library make it possible to perform very complex simulation tasks. For example, a sequence of calculations may be performed with the use of a simple ‘for-loop’ construction. Calculations of energy, forces, stresses and other quantities are performed through interfaces to many external electronic structure codes or force fields using a uniform interface. On top of this calculator interface, ASE provides modules for performing many standard simulation tasks such as structure optimization, molecular dynamics, handling of constraints and performing nudged elastic band calculations.},
	language = {en},
	number = {27},
	urldate = {2024-12-19},
	journal = {Journal of Physics: Condensed Matter},
	author = {Larsen, Ask Hjorth and Mortensen, Jens Jørgen and Blomqvist, Jakob and Castelli, Ivano E. and Christensen, Rune and Dułak, Marcin and Friis, Jesper and Groves, Michael N. and Hammer, Bjørk and Hargus, Cory and Hermes, Eric D. and Jennings, Paul C. and Jensen, Peter Bjerre and Kermode, James and Kitchin, John R. and Kolsbjerg, Esben Leonhard and Kubal, Joseph and Kaasbjerg, Kristen and Lysgaard, Steen and Maronsson, Jón Bergmann and Maxson, Tristan and Olsen, Thomas and Pastewka, Lars and Peterson, Andrew and Rostgaard, Carsten and Schiøtz, Jakob and Schütt, Ole and Strange, Mikkel and Thygesen, Kristian S. and Vegge, Tejs and Vilhelmsen, Lasse and Walter, Michael and Zeng, Zhenhua and Jacobsen, Karsten W.},
	month = jun,
	year = {2017},
	note = {Publisher: IOP Publishing},
	pages = {273002},
	file = {Full Text:/home/levi/Zotero/storage/UQMPXQDV/Larsen et al. - 2017 - The atomic simulation environment—a Python library for working with atoms.pdf:application/pdf},
}

@article{zhang_atomistic_2007,
	title = {Atomistic and multiscale analyses of brittle fracture in crystal lattices},
	volume = {76},
	url = {https://link.aps.org/doi/10.1103/PhysRevB.76.094114},
	doi = {10.1103/PhysRevB.76.094114},
	abstract = {Applicability of the Griffith criterion [A. A. Griffith, Philos. Trans. R. Soc. London, Ser. 221, 163 (1920); S. Zhang, S. L. Meilke, R. Khare, D. Troya, R. S. Ruoff, G. C. Schatz, and T. Belytschko, Phys. Rev. B 71, 115403 (2005)] for predicting the onset of crack extension in crystal lattices is systematically evaluated using atomistic and multiscale simulations with a focus on the effects of crack size and lattice discreteness. An atomistic scheme is developed to determine the true Griffith load defined by the thermodynamic energy balance of crack extension for both finite-sized and semi-infinite crack models. For a model monolayer lattice, we identify a characteristic crack length (about ten lattice spacings) below which the Griffith fracture stress markedly overestimates the true Griffith load. Through a stability analysis of crack-tip bond separation, the athermal (nonthermally activated) loads of instantaneous fracture are determined, thereby yielding the estimated lattice trapping range. Our simulations show that the strength of lattice trapping depends on the interaction range of the interatomic force fields. Using the reaction pathway exploration method, we determine the minimum energy paths of bond breaking and healing at a crack tip, giving a more precise estimate of the lattice trapping range. The activation energy barriers governing the rate of kinetic crack extension are extracted from the minimum energy paths. Implications concerning the distinction between the athermal and Griffith fracture loads are discussed. Based on these results, a general criterion is established to predict the onset of crack growth in crystal lattices. In addition to taking into account the lattice trapping effect, this criterion is applicable to a large spectrum of crack sizes.},
	number = {9},
	urldate = {2024-12-19},
	journal = {Physical Review B},
	author = {Zhang, Sulin and Zhu, Ting and Belytschko, Ted},
	month = sep,
	year = {2007},
	note = {Publisher: American Physical Society},
	pages = {094114},
}

@article{zhang_edge_2015,
	title = {Edge reconstruction-mediated graphene fracture},
	volume = {7},
	issn = {2040-3372},
	url = {https://pubs.rsc.org/en/content/articlelanding/2015/nr/c4nr06332e},
	doi = {10.1039/C4NR06332E},
	abstract = {Creation of free edges in graphene during mechanical fracture is a process that is important from both fundamental and technological points of view. Here we derive an analytical expression for the energy of a free-standing reconstructed chiral graphene edge, with chiral angle varying from 0° to 30°, and test it by first-principles computations. We then study the thermodynamics and kinetics of fracture and show that during graphene fracture under uniaxial load it is possible to obtain fully reconstructed zigzag edges through sequential reconstructions at the crack tip. The preferable condition for this process is high temperature (T ∼ 1000 K) and low (quasi-static) mechanical load (KI ∼ 5.0 eV Å−5/2). Edge configurations of graphene nanoribbons may be tuned according to these guidelines.},
	language = {en},
	number = {6},
	urldate = {2024-12-19},
	journal = {Nanoscale},
	author = {Zhang, Ziang and Kutana, Alex and Yakobson, Boris I.},
	month = jan,
	year = {2015},
	note = {Publisher: The Royal Society of Chemistry},
	pages = {2716--2722},
}

@article{rice_path_1968,
	title = {A {Path} {Independent} {Integral} and the {Approximate} {Analysis} of {Strain} {Concentration} by {Notches} and {Cracks}},
	volume = {35},
	issn = {0021-8936},
	url = {https://doi.org/10.1115/1.3601206},
	doi = {10.1115/1.3601206},
	abstract = {A line integral is exhibited which has the same value for all paths surrounding the tip of a notch in the two-dimensional strain field of an elastic or deformation-type elastic-plastic material. Appropriate integration path choices serve both to relate the integral to the near tip deformations and, in many cases, to permit its direct evaluation. This averaged measure of the near tip field leads to approximate solutions for several strain-concentration problems. Contained perfectly plastic deformation near a crack tip is analyzed for the plane-strain case with the aid of the slip-line theory. Near tip stresses are shown to be significantly elevated by hydrostatic tension, and a strain singularity results varying inversely with distance from the tip in centered fan regions above and below the tip. Approximate estimates are given for the strain intensity, plastic zone size, and crack tip opening displacement, and the important role of large geometry changes in crack blunting is noted. Another application leads to a general solution for crack tip separations in the Barenblatt-Dugdale crack model. A proof follows on the equivalence of the Griffith energy balance and cohesive force theories of elastic brittle fracture, and hardening behavior is included in a model for plane-stress yielding. A final application leads to approximate estimates of strain concentrations at smooth-ended notch tips in elastic and elastic-plastic materials.},
	number = {2},
	urldate = {2024-12-19},
	journal = {Journal of Applied Mechanics},
	author = {Rice, J. R.},
	month = jun,
	year = {1968},
	pages = {379--386},
	file = {Snapshot:/home/levi/Zotero/storage/6KCKZ6BL/A-Path-Independent-Integral-and-the-Approximate.html:text/html},
}

@article{zimmerman_deformation_2009,
	title = {Deformation gradients for continuum mechanical analysis of atomistic simulations},
	volume = {46},
	issn = {0020-7683},
	url = {https://www.sciencedirect.com/science/article/pii/S002076830800348X},
	doi = {10.1016/j.ijsolstr.2008.08.036},
	abstract = {We present an expression developed for calculating an atomic-scale deformation gradient within atomistic simulations. This expression is used to analyze the deformation fields for a one-dimensional atomic chain, a biaxially stretched thin film containing a surface ledge, and a FCC metal subject to indentation loading from a nanometer-scale indenter. The analyses presented show that the metric established here is consistent with the continuum mechanical concept of deformation gradient (which is known to have a zero curl for compatible deformations) in most instances. However, our metric does yield non-zero values of curl for atoms near loaded geometric inhomogeneities, such as those that form the ledges themselves and those beneath or adjacent to the indentation contact region. Also, we present expressions for higher order gradients of the deformation field and discuss the requirements for their calculation. These expressions are necessary for linking atomistic simulation results with advanced continuum mechanics theories such as strain gradient plasticity, thereby enabling fundamental, atomic-scale information to contribute to the formulation and parameterization of such theories.},
	number = {2},
	urldate = {2024-12-19},
	journal = {International Journal of Solids and Structures},
	author = {Zimmerman, Jonathan A. and Bammann, Douglas J. and Gao, Huajian},
	month = jan,
	year = {2009},
	keywords = {Atomistic simulation, Continuum, Mechanics, Finite deformation, Strain},
	pages = {238--253},
}

@article{jin_atomistic_2005,
	title = {Atomistic {Simulations} of {J}-{Integral} in {2D} {Graphene} {Nanosystems}},
	volume = {5},
	doi = {10.1166/jnn.2005.414},
	abstract = {The J-integral is investigated in discrete atomic systems using molecular mechanics simulations. A method of calculating J-integral in specified atomic domains is developed. Two cases, a semi-infinite crack in an infinite domain under the remote K-field deformation and
a finite crack length in a finite geometry under the tensile and shear deformation prescribed on the boundary, are studied in the two-dimensional graphene sheets and the values of J-integral are obtained under small-strain deformation. The comparison with energy release rates in Mode
I and Mode II based on continuum theory of linear elastic fracture mechanics show good agreements. Meanwhile, the nonlinear strain and stress relation of a 2D graphene sheet is evaluated and is fitted with a power law curve. With necessary modifications on the Tersoff-Brenner potential, the
critical values of J-integral of 2D graphene systems, which denoted as J

c
, are eventually obtained. The results are then compared with those from the relevant references.},
	number = {12},
	journal = {Journal of Nanoscience and Nanotechnology},
	author = {Jin, Y. and Yuan, F. G.},
	month = dec,
	year = {2005},
	keywords = {ATOMISTIC SIMULATION, FRACTURE TOUGHNESS, GLOBAL ENERGY METHOD, J-INTEGRAL, LOCAL FORCE METHOD, MOLECULAR MECHANICS, NANO},
	pages = {2099--2107},
}

@article{meng_lattice_2017,
	title = {Lattice trapping and crack decohesion in graphene},
	volume = {116},
	issn = {0008-6223},
	url = {https://www.sciencedirect.com/science/article/pii/S000862231730101X},
	doi = {10.1016/j.carbon.2017.01.091},
	abstract = {Lattice trapping is an important aspect in accurately understanding the fracture behaviors of nanomaterials. Employing molecular dynamics simulations, we studied the lattice trapping of nanocracks in both single-crystal and polycrystalline graphene. Different crack-dislocation and crack-grain boundary configurations were constructed and investigated. It is found that cracks in single-crystal graphene exhibit negligible lattice trapping, with or without the presence of dislocations. On the other hand, lattice trapping in polycrystalline graphene may vary greatly and is shown to be directly correlated to the tensile strength of grain boundary. Moreover, we showed that unique dislocation-independent traction-separation behaviors, which are not affected by the presence of dislocations, exist for cracks in single-crystal graphene. The traction-separation relation was then fitted to a cohesive zone model to demonstrate the possibility of bridging atomistic modeling with large-scale numerical simulations. Our findings provide critical hints for atomistic-informed multiscale modeling of fracture of two-dimensional materials.},
	urldate = {2024-12-19},
	journal = {Carbon},
	author = {Meng, Fanchao and Chen, Cheng and Song, Jun},
	month = may,
	year = {2017},
	pages = {33--39},
	file = {ScienceDirect Snapshot:/home/levi/Zotero/storage/TQNRZK2D/S000862231730101X.html:text/html},
}

@article{kim_lattice-based_2021,
	title = {Lattice-based \textit{{J}} integral for a steadily moving dislocation},
	volume = {138},
	issn = {0749-6419},
	url = {https://www.sciencedirect.com/science/article/pii/S0749641921000243},
	doi = {10.1016/j.ijplas.2021.102949},
	abstract = {According to continuum theory and the conservation theorem, the J integral represents the net translational force acting on a defect and, specifically, it is equivalent to the Peach–Koehler force for dislocation. In this study, we newly derive the J integral to quantify driving force on a uniformly moving dislocation with considering its core-induced dynamic behaviors. Using both molecular dynamics simulation and lattice dynamics theory based on atomic chain model, we prove that radiation drag and self-stress asymmetry during the dislocation motion, which are generated by lattice discreteness, make the newly derived J integral depend on the distance from the dislocation core, which is lumped into resistance to the dislocation motion. Finally, we show that the J integral converges to the Peach–Koehler force as the resistance term disappears for a stationary dislocation.},
	urldate = {2024-12-19},
	journal = {International Journal of Plasticity},
	author = {Kim, Hokun and Kim, Soon and Kim, Sung Youb},
	month = mar,
	year = {2021},
	keywords = {Molecular dynamics, Dislocation, J integral, Lattice dynamics, Radiation drag},
	pages = {102949},
	file = {ScienceDirect Snapshot:/home/levi/Zotero/storage/MTLZXCLT/S0749641921000243.html:text/html},
}

@article{shen_free-energy_2018,
	title = {Free-{Energy} {Landscape} of the {Dissolution} of {Gibbsite} at {High} {pH}},
	volume = {9},
	url = {https://doi.org/10.1021/acs.jpclett.8b00484},
	doi = {10.1021/acs.jpclett.8b00484},
	abstract = {The individual elementary reactions involved in the dissolution of a solid into solution remain mostly speculative due to a lack of direct experimental probes. In this regard, we have applied atomistic simulations to map the free-energy landscape of the dissolution of gibbsite from a step edge as a model of metal hydroxide dissolution. The overall reaction combines kink formation and kink propagation. Two individual reactions were found to be rate-limiting for kink formation, that is, the displacement of Al from a step site to a ledge adatom site and its detachment from ledge/terrace adatom sites into the solution. As a result, a pool of mobile and labile adsorbed species, or adatoms, exists before the release of Al into solution. Because of the quasi-hexagonal symmetry of gibbsite, kink site propagation can occur in multiple directions. Overall, our results will enable the development of microscopic mechanistic models of metal oxide dissolution.},
	number = {7},
	urldate = {2024-12-19},
	journal = {The Journal of Physical Chemistry Letters},
	author = {Shen, Zhizhang and Kerisit, Sebastien N. and Stack, Andrew G. and Rosso, Kevin M.},
	month = apr,
	year = {2018},
	note = {Publisher: American Chemical Society},
	pages = {1809--1814},
}

@article{martinez_packmol_2009,
	title = {{PACKMOL}: {A} package for building initial configurations for molecular dynamics simulations},
	volume = {30},
	copyright = {Copyright © 2009 Wiley Periodicals, Inc.},
	issn = {1096-987X},
	shorttitle = {{PACKMOL}},
	url = {https://onlinelibrary.wiley.com/doi/abs/10.1002/jcc.21224},
	doi = {10.1002/jcc.21224},
	abstract = {Adequate initial configurations for molecular dynamics simulations consist of arrangements of molecules distributed in space in such a way to approximately represent the system's overall structure. In order that the simulations are not disrupted by large van der Waals repulsive interactions, atoms from different molecules must keep safe pairwise distances. Obtaining such a molecular arrangement can be considered a packing problem: Each type molecule must satisfy spatial constraints related to the geometry of the system, and the distance between atoms of different molecules must be greater than some specified tolerance. We have developed a code able to pack millions of atoms, grouped in arbitrarily complex molecules, inside a variety of three-dimensional regions. The regions may be intersections of spheres, ellipses, cylinders, planes, or boxes. The user must provide only the structure of one molecule of each type and the geometrical constraints that each type of molecule must satisfy. Building complex mixtures, interfaces, solvating biomolecules in water, other solvents, or mixtures of solvents, is straightforward. In addition, different atoms belonging to the same molecule may also be restricted to different spatial regions, in such a way that more ordered molecular arrangements can be built, as micelles, lipid double-layers, etc. The packing time for state-of-the-art molecular dynamics systems varies from a few seconds to a few minutes in a personal computer. The input files are simple and currently compatible with PDB, Tinker, Molden, or Moldy coordinate files. The package is distributed as free software and can be downloaded from http://www.ime.unicamp.br/∼martinez/packmol/. © 2009 Wiley Periodicals, Inc. J Comput Chem, 2009},
	language = {de},
	number = {13},
	urldate = {2024-12-19},
	journal = {Journal of Computational Chemistry},
	author = {Martínez, L. and Andrade, R. and Birgin, E. G. and Martínez, J. M.},
	year = {2009},
	note = {\_eprint: https://onlinelibrary.wiley.com/doi/pdf/10.1002/jcc.21224},
	keywords = {molecular dynamics, initial configuration, large-scale optimization, packing, Packmol},
	pages = {2157--2164},
	file = {Full Text PDF:/home/levi/Zotero/storage/J7CCZ7YZ/Martínez et al. - 2009 - PACKMOL A package for building initial configurations for molecular dynamics simulations.pdf:application/pdf;Snapshot:/home/levi/Zotero/storage/48S2IZMI/jcc.html:text/html},
}

@article{cygan_advances_2021,
	title = {Advances in {Clayff} {Molecular} {Simulation} of {Layered} and {Nanoporous} {Materials} and {Their} {Aqueous} {Interfaces}},
	volume = {125},
	issn = {1932-7447},
	url = {https://doi.org/10.1021/acs.jpcc.1c04600},
	doi = {10.1021/acs.jpcc.1c04600},
	abstract = {As a general-purpose force field for molecular simulations of layered materials and their fluid interfaces, Clayff continues to see broad usage in atomistic computational modeling for numerous geoscience and materials science applications due to its (1) success in predicting properties of bulk nanoporous materials and their interfaces, (2) transferability to a range of layered and nanoporous materials, and (3) simple functional form which facilitates incorporation into a variety of simulation codes. Here, we review applications of Clayff to model bulk phases and interfaces not included in the original parameter set and recent modifications for modeling surface terminations such as hydroxylated nanoparticle edges. We conclude with a discussion of expectations for future developments.},
	number = {32},
	urldate = {2024-12-19},
	journal = {The Journal of Physical Chemistry C},
	author = {Cygan, Randall T. and Greathouse, Jeffery A. and Kalinichev, Andrey G.},
	month = aug,
	year = {2021},
	note = {Publisher: American Chemical Society},
	pages = {17573--17589},
}

@article{reocreux_reactivity_2019,
	title = {Reactivity of shape-controlled crystals and metadynamics simulations locate the weak spots of alumina in water},
	volume = {10},
	copyright = {2019 The Author(s)},
	issn = {2041-1723},
	url = {https://www.nature.com/articles/s41467-019-10981-9},
	doi = {10.1038/s41467-019-10981-9},
	abstract = {The kinetic stability of any material in water relies on the presence of surface weak spots responsible for chemical weathering by hydrolysis. Being able to identify the atomistic nature of these sites and the first steps of transformation is therefore critical to master the decomposition processes. This is the challenge that we tackle here: combining experimental and modeling studies we investigate the stability of alumina in water. Exploring the reactivity of shape-controlled crystals, we identify experimentally a specific facet as the location of the weak spots. Using biased ab initio molecular dynamics, we recognize this weak spot as a surface exposed tetra-coordinated Al atom and further provide a detailed mechanism of the first steps of hydrolysis. This understanding is of great importance to heterogeneous catalysis where alumina is a major support. Furthermore, it paves the way to atomistic understanding of interfacial reactions, at the crossroad of a variety of fields of research.},
	language = {en},
	number = {1},
	urldate = {2024-12-19},
	journal = {Nature Communications},
	author = {R\'eocreux, R. and Girel, \'E and Clabaut, P. and Tuel, A. and Besson, M. and Chaumonnot, A. and Cabiac, A. and Sautet, P. and Michel, C.},
	month = jul,
	year = {2019},
	note = {Publisher: Nature Publishing Group},
	keywords = {Materials for energy and catalysis, Heterogeneous catalysis, Theoretical chemistry},
	pages = {3139},
	file = {Full Text PDF:/home/levi/Zotero/storage/24SYWFM5/Reocreux et al. - 2019 - Reactivity of shape-controlled crystals and metadynamics simulations locate the weak spots of alumin.pdf:application/pdf},
}

@article{wiederhorn_effect_1973,
	title = {Effect of temperature on the fracture of sapphire},
	volume = {28},
	issn = {0031-8086},
	url = {https://doi.org/10.1080/14786437308220983},
	doi = {10.1080/14786437308220983},
	abstract = {At low temperatures, metastable crack growth dictates the environment free strength of sapphire. Plastic deformation by dislocation motion or twin formation and growth plays no role in the fracture process at temperatures below 400° C. These conclusions are supported both by crack growth studies and critical stress intensity factor measurements on sapphire crystals, and by transmission electron microscopy studies of arrested cracks in sapphire and alumina.},
	number = {4},
	urldate = {2024-12-19},
	journal = {The Philosophical Magazine: A Journal of Theoretical Experimental and Applied Physics},
	author = {Wiederhorn, S. M. and Hockey, B. J. and Roberts, D. E.},
	month = oct,
	year = {1973},
	note = {Publisher: Taylor \& Francis
\_eprint: https://doi.org/10.1080/14786437308220983},
	pages = {783--796},
}

@article{zhang_insights_2023,
	title = {Insights into the {Fracture} {Nature} of {Hematite} from {First} {Principles} {DFT} {Calculations}},
	volume = {8},
	url = {https://doi.org/10.1021/acsomega.2c06101},
	doi = {10.1021/acsomega.2c06101},
	abstract = {Hematite, as an important iron source, usually crystallizes in the structure of rhombohedral R3̅c in nature. To date, reports on the major exposed surface of hematite are still inconclusive. Herein, the fracture nature of hematite is studied by the density functional theory (DFT) method. The fracture surface morphology analysis predicts the fracture dominance of the (012) plane structurally. Besides, the lowest surface broken bond density (Db) and the surface energy among all of the investigated surfaces also establish the exposure priority of the (012) surface. In addition, the (110) and (104) surfaces also show a strong fracture potential. In our proposed partition model, the exposure priority of (110) and (104) surfaces in region 2 with a lower surface energy and surface broken bond density is second only to the (012) surface. The other surfaces, except for the (012), (110), and (104) surfaces, are divided into region 3; here, the exposure of the surfaces located in this region is considered to be uncompetitive.},
	number = {9},
	urldate = {2024-12-19},
	journal = {ACS Omega},
	author = {Zhang, Hongliang and Sun, Wei and Xie, Xian and He, Jianyong and Zhang, Chenyang},
	month = mar,
	year = {2023},
	note = {Publisher: American Chemical Society},
	pages = {8248--8255},
	file = {Full Text PDF:/home/levi/Zotero/storage/WUU5XXKK/Zhang et al. - 2023 - Insights into the Fracture Nature of Hematite from First Principles DFT Calculations.pdf:application/pdf},
}

@article{liao_ab_2010,
	title = {Ab initio {DFT} + {U} predictions of tensile properties of iron oxides},
	volume = {20},
	issn = {1364-5501},
	url = {https://pubs.rsc.org/en/content/articlelanding/2010/jm/c0jm01199a},
	doi = {10.1039/C0JM01199A},
	abstract = {Stress-corrosion cracking of steel is a ubiquitous phenomenon in which steel is chemically corroded, followed by fracture induced by applied loads. The products of steel corrosion in moist air at high temperature ({\textgreater}570 °C) are α-Fe2O3, FeO, and Fe3O4. Here we employ an ab initio density functional theory + U method to predict the tensile properties of these oxides, to gain insight into failure mechanisms. The universal binding energy relationship of Hayes et al. is employed to extrapolate atomic scale data to macroscopic sample sizes. The extrapolated macroscopic predictions are consistent with experimental measurements. The ordering of tensile strengths is shown to be FeO {\textless} Fe3O4 {\textless} α-Fe2O3, which correlates with increasing ionicity (as given by the formal charge on the Fe cations) in the three oxides. The direction that has weakest tensile strength is predicted to be along [01 (3/2)(a/c)22] for α-Fe2O3 and along [001] for both FeO and Fe3O4. The direction dependence of tensile properties for these three iron oxides can be understood via a local bond strain analysis. We also predict that loading FeO along [110] and Fe3O4 along [001] or [111] produces a plastic response prior to brittle fracture at high temperature.},
	language = {en},
	number = {32},
	urldate = {2024-12-19},
	journal = {Journal of Materials Chemistry},
	author = {Liao, Peilin and Carter, Emily A.},
	month = aug,
	year = {2010},
	note = {Publisher: The Royal Society of Chemistry},
	pages = {6703--6719},
}

@article{connolly_solvent-accessible_1983,
	title = {Solvent-{Accessible} {Surfaces} of {Proteins} and {Nucleic} {Acids}},
	volume = {221},
	url = {https://www.science.org/doi/10.1126/science.6879170},
	doi = {10.1126/science.6879170},
	abstract = {A method is presented for analytically calculating a smooth, three-dimensional contour about a molecule. The molecular surface envelope may be drawn on either color raster computer displays or real-time vector computer graphics systems. Molecular areas and volumes may be computed analytically from this surface representation. Unlike most previous computer graphics representations of molecules, which imitate wire models or space-filling plastic spheres, this surface shows only the atoms that are accessible to solvent. This analytical method extends the earlier dot surface numerical algorithm, which has been applied in enzymology, rational drug design, immunology, and understanding DNA base sequence recognition.},
	number = {4612},
	urldate = {2024-12-19},
	journal = {Science},
	author = {Connolly, Michael L.},
	month = aug,
	year = {1983},
	note = {Publisher: American Association for the Advancement of Science},
	pages = {709--713},
}

@article{zhu_stress-dependent_2005,
	title = {Stress-dependent molecular pathways of silica–water reaction},
	volume = {53},
	issn = {0022-5096},
	url = {https://www.sciencedirect.com/science/article/pii/S0022509605000384},
	doi = {10.1016/j.jmps.2005.02.002},
	abstract = {Stress-corrosion of silica by water is studied by exploring the stress-dependent potential energy surface computed quantum mechanically at the level of molecular orbital theory. An ordered silica nanorod with clearly defined nominal tensile stress is constructed to model a structural unit of the stressed crack tip. Three competing hydrolysis reaction pathways are determined, each involving a distinct initiation step. Water dissociation, molecular chemisorption, and direct siloxane bond rupture dominate at low, intermediate, and high stress levels, respectively. A linear stress dependence in the thermodynamic driving force, not commonly considered in the criterion of brittle fracture initiation, is shown to originate from surface relaxation associated with bond rupture. This effect is particularly important in determining the Griffith condition of crack extension for nano-sized systems when spatial accommodation of foreign molecules is involved in the process of bond breaking. The physical origin of the stress dependence of kinetic barrier is revealed by a perturbation analysis of the minimum energy path parametrized by the continuous mechanical stress.},
	number = {7},
	urldate = {2024-12-19},
	journal = {Journal of the Mechanics and Physics of Solids},
	author = {Zhu, Ting and Li, Ju and Lin, Xi and Yip, Sidney},
	month = jul,
	year = {2005},
	keywords = {Stress corrosion, Activation energy, Hydrolysis reaction, Minimum energy path, Silica nanorod, Thermodynamic driving force},
	pages = {1597--1623},
	file = {ScienceDirect Snapshot:/home/levi/Zotero/storage/JE2RJ887/S0022509605000384.html:text/html},
}

@article{peskleway_dissolution_2003,
	title = {Dissolution of gibbsite: {Direct} observations using fluid cell atomic force microscopy},
	volume = {88},
	copyright = {De Gruyter expressly reserves the right to use all content for commercial text and data mining within the meaning of Section 44b of the German Copyright Act.},
	issn = {1945-3027},
	shorttitle = {Dissolution of gibbsite},
	url = {https://www.degruyter.com/document/doi/10.2138/am-2003-0103/html?lang=en&srsltid=AfmBOooMOw6HYNv3svnB3ISlqTdNmG_5sIC2mX_3z_tZoxVlSwe90HO4},
	doi = {10.2138/am-2003-0103},
	abstract = {In situ atomic force microscopy (AFM) was used to follow the far-from-equilibrium dissolution of the \{001\} cleavage surface of natural gibbsite in nitric acid. The main dissolution mechanism was the retreat of straight monolayer steps, the edges of which are parallel to the \&lt;110\&gt;, \&lt;010\&gt;, and \&lt;100\&gt; directions. The stability of these steps can be expressed as \&lt;110\&gt; \&gt; \&lt;010\&gt; \&gt; \&lt;100\&gt;. The results are explained in terms of the positions of the terminal O atoms and their associated Al atoms at the steps. New steps were formed at etch pits that opened where screw dislocations emerged on the surface. The dissolution rates were calculated from the change in size of pits and islands. The values obtained were 9.5 × 10 -9 - 2.3 × 10 -8 mol/m 2 ·s, normalized to the total surface area, and 1.8 - 3.6 × 10 -7 mol/m 2 ·s, normalized to the surface area of the step fronts. The rates of dissolution calculated using only the surface area of the step fronts are similar to literature values obtained by other methods.},
	language = {en},
	number = {1},
	urldate = {2024-12-19},
	journal = {American Mineralogist},
	author = {Peskleway, Clayton D. and Henderson, Grant S. and Wicks, Fred J.},
	month = jan,
	year = {2003},
	note = {Publisher: De Gruyter},
	pages = {18--26},
}

@article{benezeth_dissolutionprecipitation_2008,
	title = {Dissolution/precipitation kinetics of boehmite and gibbsite: {Application} of a {pH}-relaxation technique to study near-equilibrium rates},
	volume = {72},
	issn = {0016-7037},
	shorttitle = {Dissolution/precipitation kinetics of boehmite and gibbsite},
	url = {https://www.sciencedirect.com/science/article/pii/S0016703708001154},
	doi = {10.1016/j.gca.2008.02.019},
	abstract = {The dissolution and precipitation rates of boehmite, AlOOH, at 100.3°C and limited precipitation kinetics of gibbsite, Al(OH)3, at 50.0°C were measured in neutral to basic solutions at 0.1 molal ionic strength (NaCl+NaOH+NaAl(OH)4) near-equilibrium using a pH-jump technique with a hydrogen-electrode concentration cell. This approach allowed relatively rapid reactions to be studied from under- and over-saturation by continuous in situ pH monitoring after addition of basic or acidic titrant, respectively, to a pre-equilibrated, well-stirred suspension of the solid powder. The magnitude of each perturbation was kept small to maintain near-equilibrium conditions. For the case of boehmite, multiple pH-jumps at different starting pHs from over- and under-saturated solutions gave the same observed, first order rate constant consistent with the simple or elementary reaction: Al(OOH)(cr)+H2O(l)+OH-⇄Al(OH)4-. This relaxation technique allowed us to apply a steady-state approximation to the change in aluminum concentration within the overall principle of detailed balancing and gave a resulting mean rate constant, (2.2±0.3)×10−5kgm−2s−1, corresponding to a 1σ uncertainty of 15\%, in good agreement with those obtained from the traditional approach of considering the rate of reaction as a function of saturation index. Using the more traditional treatment, all dissolution and precipitation data for boehmite at 100.3°C were found to follow closely the simple rate expression: Rnet,boehmite=10-5.485\{mOH-\}\{1-exp(ΔGr/RT)\}, with Rnet in units of molm−2s−1. This is consistent with Transition State Theory for a reversible elementary reaction that is first order in OH− concentration involving a single critical activated complex. The relationship applies over the experimental ΔGr range of 0.4–5.5kJmol−1 for precipitation and −0.1 to −1.9kJmol−1 for dissolution, and the pHm≡−log(mH+) range of 6–9.6. The gibbsite precipitation data at 50°C could also be treated adequately with the same model:Rnet,gibbsite=10-5.86\{mOH-\}\{1-exp(ΔGr/RT)\}, over a more limited experimental range of ΔGr (0.7–3.7kJmol−1) and pHm (8.2–9.7).},
	number = {10},
	urldate = {2024-12-19},
	journal = {Geochimica et Cosmochimica Acta},
	author = {Bénézeth, Pascale and Palmer, Donald A. and Wesolowski, David J.},
	month = may,
	year = {2008},
	pages = {2429--2453},
	file = {ScienceDirect Snapshot:/home/levi/Zotero/storage/5BVT5224/S0016703708001154.html:text/html},
}

@article{zou_fe_2015,
	title = {Fe ({Oxy})hydroxide {Oxygen} {Evolution} {Reaction} {Electrocatalysis}: {Intrinsic} {Activity} and the {Roles} of {Electrical} {Conductivity}, {Substrate}, and {Dissolution}},
	volume = {27},
	issn = {0897-4756},
	shorttitle = {Fe ({Oxy})hydroxide {Oxygen} {Evolution} {Reaction} {Electrocatalysis}},
	url = {https://doi.org/10.1021/acs.chemmater.5b03404},
	doi = {10.1021/acs.chemmater.5b03404},
	abstract = {Fe cations dramatically enhance oxygen evolution reaction (OER) activity when incorporated substitutionally into Ni or Co (oxy)hydroxides, serving as possible OER active sites. Pure Fe (oxy)hydroxides, however, are typically thought to be poor OER catalysts and are not well-understood. Here, we report a systematic investigation of Fe (oxy)hydroxide OER catalysis in alkaline media. At low overpotentials of ∼350 mV, the catalyst dissolution rate is low, the activity is dramatically enhanced by an AuOx/Au substrate, and the geometric OER current density is largely independent of mass loading. At higher overpotentials of ∼450 mV, the dissolution rate is high, the activity is largely independent of substrate choice, and the geometric current density depends linearly on loading. These observations, along with previously reported in situ conductivity measurements, suggest a new model for OER catalysis on Fe (oxy)hydroxide. At low overpotentials, only the first monolayer of the electrolyte-permeable Fe (oxy)hydroxide, which is in direct contact with the conductive support, is OER-active due to electrical conductivity limitations. On Au substrates, Fe cations interact with AuOx after redox cycling, leading to enhanced intrinsic activity over FeOOH on Pt substrates. At higher overpotentials, the conductivity of Fe (oxy)hydroxide increases, leading to a larger fraction of the electrolyte-permeable catalyst film participating in catalysis. Comparing the apparent activity of the putative Fe active sites in/on different hosts/surfaces supports a possible connection between OER activity and local structure.},
	number = {23},
	urldate = {2024-12-19},
	journal = {Chemistry of Materials},
	author = {Zou, Shihui and Burke, Michaela S. and Kast, Matthew G. and Fan, Jie and Danilovic, Nemanja and Boettcher, Shannon W.},
	month = dec,
	year = {2015},
	note = {Publisher: American Chemical Society},
	pages = {8011--8020},
}

@article{klyukin_iron_2018,
	title = {Iron Dissolution from Goethite ($\alpha$-FeOOH) Surfaces in Water by Ab Initio Enhanced Free-Energy Simulations},
	volume = {122},
	issn = {1932-7447},
	url = {https://doi.org/10.1021/acs.jpcc.8b03743},
	doi = {10.1021/acs.jpcc.8b03743},
	abstract = {Dissolution of redox-active metal oxides plays a key role in a variety of phenomena, including (photo)electrocatalysis, degradation of battery materials, corrosion of metal oxides, and biogeochemical cycling of metals in natural environments. Despite its widespread significance, mechanisms of metal-oxide dissolution remain poorly understood on the atomistic level. This study is aimed at elucidating the long-standing problem of iron dissolution from Fe(III)-oxide, a complex process involving coupled hydrolysis, surface protonation, electron transfer, and metal–oxygen bond cleavage. We examine the case of goethite (α-FeOOH), a representative phase, bearing structural similarities with many other metal (hydr)oxides. By employing quantum molecular dynamics simulations (metadynamics combined with the Blue Moon ensemble approach), we unveil the mechanistic pathways and rates of both nonreductive and reductive dissolution of iron from the (110) and (021) goethite facets in aqueous solutions at room temperature. Our simulations reveal the interplay between concerted internal (structural) and external (from solution) protonations as essential for breaking Fe–O bonds as well as for stabilizing intermediate configurations of dissolving Fe. We demonstrate specifically how Fe(III) reduction to Fe(II) yields higher dissolution rates than the proton-mediated pathway, whereas the most rapid dissolution is expected for these two processes combined, in agreement with experiments.},
	number = {28},
	urldate = {2024-12-19},
	journal = {The Journal of Physical Chemistry C},
	author = {Klyukin, Konstantin and Rosso, Kevin M. and Alexandrov, Vitaly},
	month = jul,
	year = {2018},
	note = {Publisher: American Chemical Society},
	pages = {16086--16091},
	file = {Submitted Version:/home/levi/Zotero/storage/69PW5ZAR/Klyukin et al. - 2018 - Iron Dissolution from Goethite (α-FeOOH) Surfaces in Water by Ab Initio Enhanced Free-Energy Simulat.pdf:application/pdf},
}

@article{dumitrica_bond-breaking_2003,
	title = {Bond-breaking bifurcation states in carbon nanotube fracture},
	volume = {118},
	issn = {0021-9606},
	url = {https://doi.org/10.1063/1.1577540},
	doi = {10.1063/1.1577540},
	abstract = {Fullerene nanotubes yield to tension in two basic ways. At high temperature (or in the long time limit) a single bond rotation creates a dislocation-dipole favored thermodynamically under large stress. However, at low temperature (or limited time range) this process remains prohibitively slow until further increase of tension causes direct bond-breaking and brittle crack nucleation. This instability proceeds through the formation of a distinct series of virtual defects that only exist at larger tension and correspond to a set of shallow energy minima. The quantum mechanical computations of the intermediate atomic structures and charge density distributions clearly indicate a certain number of broken bonds.},
	number = {21},
	urldate = {2024-12-19},
	journal = {The Journal of Chemical Physics},
	author = {Dumitrică, Traian and Belytschko, Ted and Yakobson, Boris I.},
	month = jun,
	year = {2003},
	pages = {9485--9488},
	file = {Snapshot:/home/levi/Zotero/storage/E6IAEQWT/Bond-breaking-bifurcation-states-in-carbon.html:text/html},
}

@article{chuang_extended_1992,
	title = {Extended {Charles}–{Hillig} {Theory} for {Stress} {Corrosion} {Cracking} of {Glass}},
	volume = {75},
	issn = {1551-2916},
	url = {https://onlinelibrary.wiley.com/doi/abs/10.1111/j.1151-2916.1992.tb07839.x},
	doi = {10.1111/j.1151-2916.1992.tb07839.x},
	abstract = {The work originally performed by Charles and Hillig (C\&H) on the chemical stress corrosion cracking of glass is based on the chemical reaction rate theory and restricts the analysis to only the kinetic change at the exact location of the crack tip. As a result, crack sharpening/blunting is predicted when the applied stress lies above/below the static fatigue limit. The present paper extends the investigation within the same physical framework to the geometric change of the entire cavity surface, particularly in the vicinity of the cavity apex region. It has been found that a physical-property-dependent parameter (m) exists which exerts a strong influence on the crack-tip morphology. In the case of m=mth, where mth is a threshold m which assumes a value of ∼ 45 for an elliptical cavity having a minor to major axes ratio of 0.01, the current predictions reduce to the C\&H results. In general, however, m≠mth, and the single-valued fatigue limit degenerates into a range of applied stresses under which either enhanced blunting (m {\textgreater} mth) or necking (m {\textless} mth) is predicted to take place. Evaluation of m for soda–lime glass reveals that m {\textgreater} 45, suggesting that enhanced blunting takes place at the crack tip when external loads are applied at a moderate level for a typical crack having an initial major to minor axes ratio {\textgreater} 100 in a soda–lime glass specimen.},
	language = {en},
	number = {3},
	urldate = {2024-12-19},
	journal = {Journal of the American Ceramic Society},
	author = {Chuang, Tze-jer and Fuller Jr., Edwin R.},
	year = {1992},
	note = {\_eprint: https://onlinelibrary.wiley.com/doi/pdf/10.1111/j.1151-2916.1992.tb07839.x},
	keywords = {fracture, cracks, fatigue, glass, stress},
	pages = {540--545},
	file = {Snapshot:/home/levi/Zotero/storage/CVVPLQ9R/j.1151-2916.1992.tb07839.html:text/html},
}

@article{khare_coupled_2007,
	title = {Coupled quantum mechanical/molecular mechanical modeling of the fracture of defective carbon nanotubes and graphene sheets},
	volume = {75},
	url = {https://link.aps.org/doi/10.1103/PhysRevB.75.075412},
	doi = {10.1103/PhysRevB.75.075412},
	abstract = {Coupled quantum mechanical/molecular mechanical (QM/MM) calculations were used to study the effects of large defects and cracks on the mechanical properties of carbon nanotubes and graphene sheets. The semi-empirical method PM3 was used to treat the QM subdomains and a Tersoff-Brenner potential was used for the molecular mechanics; some of the QM calculations were also done using density functional theory (DFT). Scaling of the Tersoff-Brenner potential so that the modulus and overall stress-strain behavior of the QM and MM models matched quite closely was essential for obtaining meaningful coupled calculations of the mechanical properties. The numerical results show that at the nanoscale, the weakening effects of holes, slits, and cracks vary only moderately with the shape of the defect, and instead depend primarily on the cross section of the defect perpendicular to the loading direction and the structure near the fracture initiation point. The fracture stresses for defective graphene sheets are in surprisingly good agreement with the Griffith formula for defects as small as , which calls into question the notion of nanoscale flaw tolerance. The energy release rate at the point of crack extension in graphene was calculated by the -integral method and exceeds twice the surface energy density by 10\% for the QM(DFT)/MM results, which indicates a modest lattice trapping effect.},
	number = {7},
	urldate = {2024-12-20},
	journal = {Physical Review B},
	author = {Khare, Roopam and Mielke, Steven L. and Paci, Jeffrey T. and Zhang, Sulin and Ballarini, Roberto and Schatz, George C. and Belytschko, Ted},
	month = feb,
	year = {2007},
	note = {Publisher: American Physical Society},
	pages = {075412},
	file = {APS Snapshot:/home/levi/Zotero/storage/KWJ92WD2/PhysRevB.75.html:text/html;Full Text PDF:/home/levi/Zotero/storage/77K4HXZL/Khare et al. - 2007 - Coupled quantum mechanicalmolecular mechanical modeling of the fracture of defective carbon nanotub.pdf:application/pdf},
}

@article{jones_atomistic_2010,
	title = {An atomistic {J}-integral at finite temperature based on {Hardy} estimates of continuum fields},
	volume = {23},
	issn = {0953-8984},
	url = {https://dx.doi.org/10.1088/0953-8984/23/1/015002},
	doi = {10.1088/0953-8984/23/1/015002},
	abstract = {In this work we apply a material-frame, kernel-based estimator of continuum fields to atomic data in order to estimate the J-integral for the analysis of an atomically sharp crack at finite temperatures. Instead of the potential energy appropriate for zero temperature calculations, we employ the quasi-harmonic free energy as an estimator of the Helmholtz free energy required by the Eshelby stress in isothermal conditions. We employ the simplest of the quasi-harmonic models, the local harmonic model of LeSar and co-workers, and verify that it is adequate for correction of the zero temperature J-integral expression for various deformation states for our Lennard-Jones test material. We show that this method has the properties of: consistency among the energy, stress and deformation fields; path independence of the contour integrals of the Eshelby stress; and excellent correlation with linear elastic fracture mechanics theory.},
	language = {en},
	number = {1},
	urldate = {2024-12-20},
	journal = {Journal of Physics: Condensed Matter},
	author = {Jones, R. E. and Zimmerman, J. A. and Oswald, J. and Belytschko, T.},
	month = nov,
	year = {2010},
	pages = {015002},
	file = {IOP Full Text PDF:/home/levi/Zotero/storage/TAB4BJKS/Jones et al. - 2010 - An atomistic J-integral at finite temperature based on Hardy estimates of continuum fields.pdf:application/pdf},
}

@article{rimsza_crack_2018,
	title = {Crack propagation in silica from reactive classical molecular dynamics simulations},
	volume = {101},
	copyright = {© 2017 The American Ceramic Society},
	issn = {1551-2916},
	url = {https://onlinelibrary.wiley.com/doi/abs/10.1111/jace.15292},
	doi = {10.1111/jace.15292},
	abstract = {Mechanistic insight into the process of crack growth can be obtained through molecular dynamics (MD) simulations. In this investigation of fracture propagation, a slit crack was introduced into an atomistic amorphous silica model and mode I stress was applied through far-field loading until the crack propagates. Atomic displacements and forces and an Irving–Kirkwood method with a Lagrangian kernel estimator were used to calculate the J-integral of classical fracture mechanics around the crack tip. The resulting fracture toughness (KIC), 0.76 ± 0.16 MPa√m, agrees with experimental values. In addition, the stress fields and dissipation energies around the slit crack indicate the development of an inelastic region 30Å in diameter. This is one of the first reports of KIC values obtained from up-scaled atomic-level energies and stresses through the J-integral. The application of the ReaxFF classical MD force field in this study provides the basis for future research into crack growth in multicomponent oxides in a variety of environmental conditions.},
	language = {en},
	number = {4},
	urldate = {2024-12-20},
	journal = {Journal of the American Ceramic Society},
	author = {Rimsza, Jessica M. and Jones, Reese E. and Criscenti, Louise J.},
	year = {2018},
	note = {\_eprint: https://onlinelibrary.wiley.com/doi/pdf/10.1111/jace.15292},
	keywords = {atomistic modeling, bulk amorphous materials, fracture toughness, generalized J-integral},
	pages = {1488--1499},
	file = {Full Text PDF:/home/levi/Zotero/storage/YYRP4Z4Z/Rimsza et al. - 2018 - Crack propagation in silica from reactive classical molecular dynamics simulations.pdf:application/pdf;Snapshot:/home/levi/Zotero/storage/J6SM5FHI/jace.html:text/html},
}

@article{rimsza_chemical_2018,
	title = {Chemical {Effects} on {Subcritical} {Fracture} in {Silica} {From} {Molecular} {Dynamics} {Simulations}},
	volume = {123},
	copyright = {©2018. American Geophysical Union. All Rights Reserved.},
	issn = {2169-9356},
	url = {https://onlinelibrary.wiley.com/doi/abs/10.1029/2018JB016120},
	doi = {10.1029/2018JB016120},
	abstract = {Fracture toughness of silicates is reduced in aqueous environments due to water-silica interactions at the crack tip. To investigate this effect, classical molecular dynamics simulations using the bond-order-based reactive force field (ReaxFF) were used to simulate silica fracture. The chemical and mechanical aspects were separated by simulating fracture in (a) a vacuum with dynamic loading, (b) an aqueous environment with dynamic loading, and (c) an aqueous environment with static subcritical mechanical loading to track silica dissolution. The addition of water to silica fracture reduced the silica fracture toughness by 25\%, a trend consistent with experimentally reported results. Analysis of Si─O bonds in the process zone and calculations of dissipation energy associated with fracture indicated that water relaxes the entire process zone and not just the surface. Additionally, the crack tip sharpens during fracture in water and an increased number of microscopic propagation events occur. This results in earlier fracture in systems with increasing mechanical loading in aqueous conditions, despite the lack of significant silica dissolution. Therefore, the threshold for Si─O bond breakage has been lowered in the presence of water and the reduction in fracture toughness is due to structural and energetic changes in the silica, rather than specific dissolution events.},
	language = {en},
	number = {11},
	urldate = {2024-12-20},
	journal = {Journal of Geophysical Research: Solid Earth},
	author = {Rimsza, Jessica M. and Jones, Reese E. and Criscenti, Louise J.},
	year = {2018},
	note = {\_eprint: https://onlinelibrary.wiley.com/doi/pdf/10.1029/2018JB016120},
	keywords = {atomistic, fracture, mineral, modeling, subcritical stress, water},
	pages = {9341--9354},
	file = {Full Text PDF:/home/levi/Zotero/storage/FCCJ2EKT/Rimsza et al. - 2018 - Chemical Effects on Subcritical Fracture in Silica From Molecular Dynamics Simulations.pdf:application/pdf;Snapshot:/home/levi/Zotero/storage/LEPMQWAM/2018JB016120.html:text/html},
}

@article{holmberg_dissolution_2014,
	title = {Dissolution of {NaCl} nanocrystals: an ab initio molecular dynamics study},
	volume = {16},
	issn = {1463-9076, 1463-9084},
	shorttitle = {Dissolution of {NaCl} nanocrystals},
	url = {https://xlink.rsc.org/?DOI=C4CP00635F},
	doi = {10.1039/C4CP00635F},
	abstract = {NaCl nanocrystal dissolution was investigated in atomistic detail revealing a difference in the solvation of two different ionic species.
          , 
            
              The dissolution of NaCl has been systematically investigated by employing
              ab initio
              molecular dynamics (AIMD) on different NaCl nanocrystals as well as on a surface system immersed in water. We discovered a complex dissolution process simultaneously involving multiple ions initiated at the corner sites of the crystal. Our simulations indicated a difference in the dissolution rates of sodium and chlorine. While sodiums readily became partially solvated, chlorines more frequently transitioned into the fully solvated state leading to an overall greater dissolution rate for Cl. We determined that this difference arises due to faster water mediated elongations of individual ionic bonds to Na, but a significantly slower process for the last bond in comparison to Cl. In an attempt to investigate this phenomenon further, we performed metadynamics based free energy simulations on a surface slab presenting corner sites similar to those in cubic crystals, aiming to extract the dissolution free energy profile of corner ions. In qualitative agreement with the nanocrystal simulations, this revealed a shallower first free energy minimum for Na, but no statistically significant difference in the corresponding barriers and inconclusive results for the latter stage. Finally, simulations of smaller NaCl crystals illustrated how dissolution proceeds beyond the point of crystal lattice collapse, highlighting the strength of solvated ion interactions.},
	language = {en},
	number = {33},
	urldate = {2025-01-06},
	journal = {Phys. Chem. Chem. Phys.},
	author = {Holmberg, Nico and Chen, Jian-Cheng and Foster, Adam S. and Laasonen, Kari},
	year = {2014},
	pages = {17437--17446},
	file = {PDF:/home/levi/Zotero/storage/KPGB5HB9/Holmberg et al. - 2014 - Dissolution of NaCl nanocrystals an ab initio molecular dynamics study.pdf:application/pdf},
}

@article{moshtaghi_effect_2023,
	title = {The effect of {HPAM} polymer for enhanced oil recovery on corrosion behaviour of a carbon steel and interaction with the inhibitor under simulated brine conditions},
	volume = {217},
	issn = {0010-938X},
	url = {https://www.sciencedirect.com/science/article/pii/S0010938X23001609},
	doi = {10.1016/j.corsci.2023.111118},
	abstract = {The introduction of polymers to reservoir is a common technique for enhanced oil recovery. In this paper, the combination of electrochemical measurements, surface analysis and rheological measurements was employed to elucidate impact of hydrolysed polyacrylamide (HPAM) on corrosion behaviour of carbon steel. The interaction between HPAM and inhibitor was also studied for first time. Adsorption isotherm analysis and XPS implied that corrosion inhibition properties of HPAM are due to chemisorption of polymer on carbon steel surface. Introduction of inhibitor in system resulted in increased viscosity and corrosion inhibition at 25 and 75 °C due to H bonding between HPAM and inhibitor.},
	urldate = {2025-01-06},
	journal = {Corrosion Science},
	author = {Moshtaghi, Masoud and Eškinja, Magdalena and Mori, Gregor and Griesser, Thomas and Safyari, Mahdieh and Cole, Ivan},
	month = jun,
	year = {2023},
	keywords = {Carbon steel, CO corrosion, Enhanced oil recovery, Hydrolyzed polyacrylamide, Linear polarization resistance},
	pages = {111118},
	file = {ScienceDirect Snapshot:/home/levi/Zotero/storage/5YRKU55A/S0010938X23001609.html:text/html},
}

@article{mukhametzianova_mapping_2024,
	title = {Mapping elemental solutes at sub-picogram levels during aqueous corrosion of {Al} alloys using diffusive gradients in thin films ({DGT}) with {LA}-{ICP}-{MS}},
	volume = {416},
	issn = {1618-2650},
	url = {https://doi.org/10.1007/s00216-024-05288-8},
	doi = {10.1007/s00216-024-05288-8},
	abstract = {A novel approach using diffusive gradients in thin films (DGT) with laser ablation inductively coupled plasma mass spectrometry (LA-ICP-MS) for two-dimensional mapping of elemental solute release at sub-picogram levels during aqueous corrosion of Al alloys is presented. Evaluation of different DGT gels with mixed micro-sized binding phases (polyacrylamide-Chelex-Metsorb, polyurethane (PU)-Chelex-Metsorb, PU-Chelex-Zr(OH)4) demonstrated the superior performance of PU gels due to their tear-proof handling, low shrinkage, and compliance with green chemistry. DGT devices containing PU-Chelex-Zr(OH)4 gels, which have not been characterized for Al sampling before, showed quantitative uptake of Al, Zn, and Cu solutes over time (t = 4–48 h) with higher Al capacity (ΓDGT = 6.25 µg cm−2) than different gels. Application of PU-Chelex-Zr(OH)4 gels on a high-strength Al-Cu alloy (Al2219) exposed to NaCl (w = 1.5\%, pH = 4.5, T = 21 °C) for 15 min in a novel piston-type configuration revealed reproducible patterns of Al and Zn co-solubilization with a spatial expansion ranging between 50 and 1000 µm. This observation, together with complementary solid-state data from secondary electron microscopy with energy-dispersive X-ray spectroscopy, showed the presence of localized pitting corrosion at the material surface. Detection limits for total solute masses of Al, Zn, and Cu were ≤0.72 pg, ≤8.38 pg, and ≤0.12 pg, respectively, for an area of 0.01 mm2, demonstrating the method’s unique capability to localize and quantify corrosion processes at ultra-trace levels and high resolution. Our study advances the assessment of Al alloy degradation in aqueous environments, supporting the design of corrosion-resistant materials for fostering technological safety and sustainability.},
	language = {en},
	number = {14},
	urldate = {2025-01-06},
	journal = {Analytical and Bioanalytical Chemistry},
	author = {Mukhametzianova, Gulnaz and Wagner, Stefan and Eskinja, Magdalena and Moshtaghi, Masoud and Mori, Gregor and Prohaska, Thomas},
	month = jun,
	year = {2024},
	keywords = {Corrosion, Diffusion, Aluminium, Chemical imaging, Passive sampling},
	pages = {3373--3388},
	file = {Full Text PDF:/home/levi/Zotero/storage/V79UTT2W/Mukhametzianova et al. - 2024 - Mapping elemental solutes at sub-picogram levels during aqueous corrosion of Al alloys using diffusi.pdf:application/pdf},
}

@article{shin_development_2015,
	title = {Development of a {ReaxFF} {Reactive} {Force} {Field} for {Fe}/{Cr}/{O}/{S} and {Application} to {Oxidation} of {Butane} over a {Pyrite}-{Covered} {Cr2O3} {Catalyst}},
	volume = {5},
	url = {https://doi.org/10.1021/acscatal.5b01766},
	doi = {10.1021/acscatal.5b01766},
	abstract = {We developed a ReaxFF force field for Fe/Cr/O/S, which is parametrized against data from quantum mechanical (QM) calculations. Using this force field, we studied the Cr-oxide catalyzed oxidation reaction of butane at 1600 K. Our simulation results demonstrate that the active oxygen species on the oxide surface play an important role in the conversion of butane. Dehydrogenation of butane, which is found to be catalyzed by oxygen species on the oxide surface, initiates the reaction and generates butane radicals and surface OH groups. The radical intermediates are associated with the oxygen atoms to form C–O bonds or make double bonds when neighboring carbon atoms are dehydrogenated, forming light alkenes. On the clean Cr-oxide, the major oxidation product is CH2O. The presence of iron pyrite (FeS2), a common inorganic component in coal-derived fuels and a major slagging component, on Cr-oxide accelerates the complete oxidation of butane forming CO2 and CO. Surface reconstruction by iron pyrite is probably responsible for the change of the catalytic behavior. Reoxidation of the reduced oxide surface can occur through removal of surface H2O and adsorption of gaseous molecular oxygen at the vacancy sites on the clean Cr-oxide. On the other hand, on the modified Cr-oxide, it is found that a considerable amount of SOH molecules are released from the surface. These results can provide the detailed mechanisms for the catalytic oxidation of alkane and product distributions in Cr-oxide catalyst and give, for the first time, atomistic-scale insight in the complex surface chemistry of these catalysts under realistic operating conditions.},
	number = {12},
	urldate = {2025-01-06},
	journal = {ACS Catalysis},
	author = {Shin, Yun Kyung and Kwak, Hyunwook and Vasenkov, Alex V. and Sengupta, Debasis and van Duin, Adri C.T.},
	month = dec,
	year = {2015},
	note = {Publisher: American Chemical Society},
	pages = {7226--7236},
	file = {Full Text PDF:/home/levi/Zotero/storage/VYNVS49P/Shin et al. - 2015 - Development of a ReaxFF Reactive Force Field for FeCrOS and Application to Oxidation of Butane ov.pdf:application/pdf},
}

@article{hong_atomistic-scale_2016,
	title = {Atomistic-{Scale} {Analysis} of {Carbon} {Coating} and {Its} {Effect} on the {Oxidation} of {Aluminum} {Nanoparticles} by {ReaxFF}-{Molecular} {Dynamics} {Simulations}},
	volume = {120},
	issn = {1932-7447},
	url = {https://doi.org/10.1021/acs.jpcc.6b00786},
	doi = {10.1021/acs.jpcc.6b00786},
	abstract = {We developed a ReaxFF reactive force field for Al/C interactions to investigate carbon coating and its effect on the oxidation of aluminum nanoparticles (ANPs). The ReaxFF parameters were optimized against quantum mechanics-based (QM-based) training sets and validated with additional QM data and data from experimental literature. ReaxFF-molecular dynamics (MD) simulations were performed to determine whether this force field description was suitable to model the surface deposition and oxidation on complex materials (i.e., carbon-coated ANPs). Our results show that the ReaxFF description correctly reproduced the Al/C interaction energies obtained from the QM calculations and qualitatively captured the processes of the hydrocarbons’ binding and their subsequent reactions on the bare ANPs. The results of the MD simulations indicate that a carbon coating layer was formed on the surface of the bare ANPs, while H atoms were transferred from the hydrocarbons to the available Al binding sites typically without breaking C–C bonds. The growth of the carbon layer depended strongly on the hydrocarbon precursors that were used. Moreover, the MD simulations of the oxidation of the carbon-coated ANPs indicate that the carbon-coated ANPs were less reactive at low temperatures, but they became very susceptible to oxidation when the coating layer was removed at elevated at elevated temperatures. These results are consistent with the experimental literature, and thus, the ReaxFF description that was developed in this study enables us to gain atomistic-scale insights into the role of the carbon coating in the oxidation of ANPs.},
	number = {17},
	urldate = {2025-01-06},
	journal = {The Journal of Physical Chemistry C},
	author = {Hong, Sungwook and van Duin, Adri C. T.},
	month = may,
	year = {2016},
	note = {Publisher: American Chemical Society},
	pages = {9464--9474},
	file = {Full Text PDF:/home/levi/Zotero/storage/2RU75PAU/Hong and van Duin - 2016 - Atomistic-Scale Analysis of Carbon Coating and Its Effect on the Oxidation of Aluminum Nanoparticles.pdf:application/pdf},
}

@article{grosjean_versatile_2019,
	title = {Versatile electrification of two-dimensional nanomaterials in water},
	volume = {10},
	copyright = {2019 The Author(s)},
	issn = {2041-1723},
	url = {https://www.nature.com/articles/s41467-019-09708-7},
	doi = {10.1038/s41467-019-09708-7},
	abstract = {The recent emergence of nanofluidics has highlighted the exceptional properties of graphene and its boron-nitride counterpart as confining nanomaterials for water and ion transport. Surprisingly, ionic transport experiments have unveiled a consequent electrification of the water/carbon surfaces, with a contrasting response for its water/boron-nitride homologue. In this paper, we report free energy calculations based on ab initio molecular dynamics simulations of hydroxide OH− ions in water near graphene and hexagonal boron nitride (h-BN) layers. Our results disclose that both surfaces get charged through hydroxide adsorption, but two strongly different mechanisms are evidenced. The hydroxide species shows weak physisorption on the graphene surface while it exhibits also strong chemisorption on the h-BN surface. Interestingly OH− is shown to keep very fast lateral dynamics and interfacial mobility within the physisorbed layer on graphene. Taking into account the large ionic surface conductivity, an analytic transport model allows to reproduce quantitatively the experimental data.},
	language = {en},
	number = {1},
	urldate = {2025-01-07},
	journal = {Nature Communications},
	author = {Grosjean, Benoît and Bocquet, Marie-Laure and Vuilleumier, Rodolphe},
	month = apr,
	year = {2019},
	note = {Publisher: Nature Publishing Group},
	keywords = {Computational chemistry, Density functional theory, Graphene, Molecular dynamics, Two-dimensional materials},
	pages = {1656},
	file = {Full Text PDF:/home/levi/Zotero/storage/MF8K9C55/Grosjean et al. - 2019 - Versatile electrification of two-dimensional nanomaterials in water.pdf:application/pdf},
}

@article{raman_providing_2022,
	title = {Providing {Atomistic} {Insights} into the {Dissolution} of {Rutile} {Oxides} in {Electrocatalytic} {Water} {Splitting}},
	volume = {126},
	issn = {1932-7447},
	url = {https://doi.org/10.1021/acs.jpcc.1c08737},
	doi = {10.1021/acs.jpcc.1c08737},
	abstract = {The stability and dissolution of rutile oxides such as RuO2 and IrO2 which are used as electrocatalysts for water splitting have long been the Achilles’ heel in the long-term operation of electrolyzers for sustainable production of hydrogen from water. In this study, using a combination of ab initio steered molecular dynamics, enhanced sampling, and ab initio thermodynamics, we investigate the surface stability and dissolution of three prominent electro(photo)catalysts for water splitting: RuO2, IrO2, and TiO2 in the rutile phase. We provide an atomistic understanding of the dissolution process and establish possible dissolution paths for different oxides using the (110) surface as a prototype. Interestingly, we identify a distinct surface site specificity in the dissolution of the RuO2(110) surface, with the coordinately undersaturated sites more prone to dissolution, whereas no such surface site specificity exists for the IrO2(110) surface. In addition, our investigation of more complex dissolution mechanisms involving codissolution of the different surface sites on the RuO2(110) surface reveals a hitherto unseen suppression of the dissolution of Ru from the bridge sites caused by the codissolving coordinately undersaturated sites. These findings provide routes to improving the stability and a path toward understanding the activity–stability conundrum in electrocatalytic water splitting.},
	number = {2},
	urldate = {2025-01-07},
	journal = {The Journal of Physical Chemistry C},
	author = {Raman, Abhinav S. and Vojvodic, Aleksandra},
	month = jan,
	year = {2022},
	note = {Publisher: American Chemical Society},
	pages = {922--932},
	file = {Full Text PDF:/home/levi/Zotero/storage/MZUMAJHJ/Raman and Vojvodic - 2022 - Providing Atomistic Insights into the Dissolution of Rutile Oxides in Electrocatalytic Water Splitti.pdf:application/pdf},
}

@article{liu_mechanisms_2024,
	title = {Mechanisms and energetics of calcium aluminosilicate glass dissolution through ab initio molecular dynamics-metadynamics simulations},
	volume = {8},
	copyright = {2024 The Author(s)},
	issn = {2397-2106},
	url = {https://www.nature.com/articles/s41529-024-00445-x},
	doi = {10.1038/s41529-024-00445-x},
	abstract = {The dissolution of silicate glasses has implications in diverse fields ranging from the immobilization of radioactive waste to the development of sustainable alternatives to Portland cement. Here, we used ab initio molecular dynamics simulations biased with well-tempered metadynamics to study Si-O-T bridge dissociation in calcium aluminosilicate glasses, crucial for understanding their dissolution. In a departure from the conventional Michalske-Freiman model, our findings reveal a nucleophilic substitution reaction mechanism characterized by a short-lived, 5-fold coordinated Si intermediate or transition state, depending on the Si bridge coordination, with a near-trigonal bipyramidal geometry. We find that the reorganization required for reaching this state causes the activation energy barriers to be dependent on the Si bridge coordination, with Si Q3 species serving as the rate-limiting step in the dissolution reaction. Our findings not only challenge long-standing theoretical models but also pave the way for more accurate and comprehensive frameworks for understanding the dissolution of silicate glasses in various applications.},
	language = {en},
	number = {1},
	urldate = {2025-01-07},
	journal = {npj Materials Degradation},
	author = {Liu, Meili and Ruiz Pestana, Luis},
	month = mar,
	year = {2024},
	note = {Publisher: Nature Publishing Group},
	keywords = {Atomistic models, Geochemistry, Reaction kinetics and dynamics},
	pages = {1--9},
	file = {Full Text PDF:/home/levi/Zotero/storage/S8TNWKNS/Liu and Ruiz Pestana - 2024 - Mechanisms and energetics of calcium aluminosilicate glass dissolution through ab initio molecular d.pdf:application/pdf},
}

@article{schliemann_atomic_2021,
	title = {Atomic scale mechanism of clay minerals dissolution revealed by ab initio simulations},
	volume = {293},
	issn = {0016-7037},
	url = {https://www.sciencedirect.com/science/article/pii/S0016703720306608},
	doi = {10.1016/j.gca.2020.10.026},
	abstract = {Large-scale ab initio Meta-Dynamics simulations were applied to elucidate the molecular mechanism and reaction free energies of pyrophyllite dissolution at the (1 1 0) edge surface in pure water at close to neutral pH under far from equilibrium conditions. The simulation setup allows realistic representation of the clay mineral surface and explicit consideration of solvent dynamics at finite temperature. The simulation reveals that dissolution of a single tetrahedral or an octahedral unit from the clay mineral edge is a complex multi-step process with several reaction intermediates. Typically, each reaction step changes denticity of the reacting site in a step-by-step manner and leads, eventually, to the leaching of ions forming octahedral and tetrahedral sheets of the phyllosilicate. The solvent rearrangement and the proton transfer reactions in the first and the second coordination shell of the dissolving unit play a critical role in the stabilization of reaction intermediates and the net progress of the dissolution reactions. The overall reaction mechanism can be rationalized as sequence of concurrent and reversible elementary reaction events, which are:(1)the nucleophilic attack of H2O molecules or OH groups on the dissolving surface site.(2)ligand exchange reactions in the first coordination shell of the reacting sites leading to changes of its conformation and denticity at the mineral surface.(3)collective proton transfer reactions between the acidic and basic oxygen sites mediated via a chain of the hydrogen bonded molecules in the first and second coordination shell of the reacting site. The results obtained in this study are general and applicable to the group of 2:1 phyllosilicates in a wide range of chemical and thermodynamic conditions.},
	urldate = {2025-01-07},
	journal = {Geochimica et Cosmochimica Acta},
	author = {Schliemann, René and Churakov, Sergey V.},
	month = jan,
	year = {2021},
	keywords = {Activation energies, Leaching, Reaction kinetics, Reaction mechanism, Surface reactivity},
	pages = {438--460},
	file = {Accepted Version:/home/levi/Zotero/storage/66V59FGJ/Schliemann and Churakov - 2021 - Atomic scale mechanism of clay minerals dissolution revealed by ab initio simulations.pdf:application/pdf;ScienceDirect Snapshot:/home/levi/Zotero/storage/GX63ULFC/S0016703720306608.html:text/html},
}

@article{guo_mechanisms_2024,
	title = {Mechanisms of dissolution from gibbsite step edges elucidated by ab initio molecular dynamics with enhanced sampling},
	volume = {366},
	issn = {0016-7037},
	url = {https://www.sciencedirect.com/science/article/pii/S0016703723005690},
	doi = {10.1016/j.gca.2023.11.007},
	abstract = {Surface reactions underpin our collective understanding of mineral dissolution. This impacts a range of predictive geochemical models (for weathering, the fate and transport of metals) as well as industrial utilization of minerals. Yet atomistic details are rarely known due to the complex mineral/fluid interfacial environment. There is significant need to understand the mechanistic details of dissolution reactions and how they depend on surface morphology and solution conditions. This work utilizes surface pit models in conjunction with changes to solution composition that mimic pH to explore surface detachment of aluminate from gibbsite, which is a primary source of Al in soils and within the industrial processing of aluminum. Ab initio molecular dynamics simulations with enhanced sampling has been used to explore the detailed process of the detachment, the results of which indicate two potential pathways that are differentiated based upon the extent of water hydration. The heights of the energy barriers depend upon the local morphology which influence the number of bridges (quasi-)simultaneously broken (1 or 2) or the Al-O coordination of the neighboring aluminum atoms (5 or 6) at the armchair edge. pH effects are significant, with a nearly 50\% reduction in barrier height under alkaline conditions that are relevant to geothermal fluids and Al extraction from minerals.},
	urldate = {2025-01-07},
	journal = {Geochimica et Cosmochimica Acta},
	author = {Guo, Qing and Pouvreau, Maxime and Rosso, Kevin M. and Clark, Aurora E.},
	month = feb,
	year = {2024},
	keywords = {Ab initio molecular dynamics, Enhanced sampling, Gibbsite, Mineral dissolution},
	pages = {201--209},
	file = {ScienceDirect Snapshot:/home/levi/Zotero/storage/MRVSB3QS/S0016703723005690.html:text/html},
}

@article{lubin_ab_2000,
	title = {Ab initio molecular dynamics simulations of aluminum ion solvation in water clusters},
	volume = {322},
	issn = {0009-2614},
	url = {https://www.sciencedirect.com/science/article/pii/S0009261400004346},
	doi = {10.1016/S0009-2614(00)00434-6},
	abstract = {The results of ab initio molecular dynamics simulations of the solvation of Al3+ and its hydrolyzation products in water clusters are reported. Al3+ ions in water clusters (6⩽n⩽16) form a stable hexa-hydrate Al(H2O)63+ complex in finite temperature simulations. The deprotonated Al(H2O)2(OH)4− complex evolves into a tetra-coordinated Al(OH)4− aluminate ion with two water molecules in the second cluster solvation shell. The influence of a strong polarization of the OH bonds in the first solvation shell on the proton transfer mechanism is discussed.},
	number = {6},
	urldate = {2025-01-07},
	journal = {Chemical Physics Letters},
	author = {Lubin, M. I. and Bylaska, E. J. and Weare, J. H.},
	month = jun,
	year = {2000},
	pages = {447--453},
	file = {ScienceDirect Snapshot:/home/levi/Zotero/storage/NRU66H49/S0009261400004346.html:text/html;Submitted Version:/home/levi/Zotero/storage/FL3A7EMH/Lubin et al. - 2000 - Ab initio molecular dynamics simulations of aluminum ion solvation in water clusters.pdf:application/pdf},
}

@article{henkelman_improved_2000,
	title = {Improved tangent estimate in the nudged elastic band method for finding minimum energy paths and saddle points},
	volume = {113},
	issn = {0021-9606},
	url = {https://doi.org/10.1063/1.1323224},
	doi = {10.1063/1.1323224},
	abstract = {An improved way of estimating the local tangent in the nudged elastic band method for finding minimum energy paths is presented. In systems where the force along the minimum energy path is large compared to the restoring force perpendicular to the path and when many images of the system are included in the elastic band, kinks can develop and prevent the band from converging to the minimum energy path. We show how the kinks arise and present an improved way of estimating the local tangent which solves the problem. The task of finding an accurate energy and configuration for the saddle point is also discussed and examples given where a complementary method, the dimer method, is used to efficiently converge to the saddle point. Both methods only require the first derivative of the energy and can, therefore, easily be applied in plane wave based density-functional theory calculations. Examples are given from studies of the exchange diffusion mechanism in a Si crystal, Al addimer formation on the Al(100) surface, and dissociative adsorption of CH4 on an Ir(111) surface.},
	number = {22},
	urldate = {2024-07-19},
	journal = {The Journal of Chemical Physics},
	author = {Henkelman, Graeme and Jónsson, Hannes},
	month = dec,
	year = {2000},
	pages = {9978--9985},
	file = {Full Text PDF:/home/levi/Zotero/storage/PVJ6RZVI/Henkelman and Jónsson - 2000 - Improved tangent estimate in the nudged elastic ba.pdf:application/pdf;Snapshot:/home/levi/Zotero/storage/JNGGE7AH/Improved-tangent-estimate-in-the-nudged-elastic.html:text/html},
}

@article{feng_ab_2015,
	title = {Ab initio investigation of photoinduced non-thermal phase transition in $\beta$-cristobalite},
	volume = {25},
	issn = {1674-1056},
	url = {https://dx.doi.org/10.1088/1674-1056/25/1/016701},
	doi = {10.1088/1674-1056/25/1/016701},
	abstract = {Using the linear-response method, we investigate the phonon properties of $\beta$-cristobalite crystal under electronic excitation effect. We find that the transverse-acoustic phonon frequency becomes imaginary as the electron temperature is increased, which means that the lattice of $\beta$-cristobalite becomes unstable under intense laser irradiation. In addition, for the optic phonon mode, the LO(H)–TO(H) splitting disappears when the electronic temperature reaches a certain value, corresponding to the whole transverse-acoustic phonon branches becoming negative. It means that the electronic excitation destroys the macroscopic electric field of $\beta$-cristobalite. Based on the calculated phonon band structures, some thermodynamic properties are calculated as a function of temperature at different electronic temperatures. These investigations provide evidence that non-thermal melting takes place during a femtosecond pulse laser interaction with $\beta$-cristobalite.},
	language = {en},
	number = {1},
	urldate = {2025-01-07},
	journal = {Chinese Physics B},
	author = {Feng, Shi-Quan and Zang, Hua-Ping and Wang, Yong-Qiang and Cheng, Xin-Lu and Yue, Jin-Sheng},
	month = nov,
	year = {2015},
	note = {Publisher: IOP Publishing},
	pages = {016701},
	file = {IOP Full Text PDF:/home/levi/Zotero/storage/6Z5L6UDV/Feng et al. - 2015 - Ab initio investigation of photoinduced non-thermal phase transition in β-cristobalite.pdf:application/pdf},
}

@misc{grossfield_wham_nodate,
	title = {{WHAM} – {Grossfield} {Lab}},
	url = {http://membrane.urmc.rochester.edu/?page_id=126},
	language = {en-US},
	urldate = {2024-09-23},
	author = {Grossfield, Alan},
	file = {Snapshot:/home/levi/Zotero/storage/TAGPVZ5S/membrane.urmc.rochester.edu.html:text/html},
}


@article{tribello_plumed_2014,
	title = {{PLUMED} 2: {New} feathers for an old bird},
	volume = {185},
	issn = {0010-4655},
	shorttitle = {{PLUMED} 2},
	url = {https://www.sciencedirect.com/science/article/pii/S0010465513003196},
	doi = {10.1016/j.cpc.2013.09.018},
	abstract = {Enhancing sampling and analyzing simulations are central issues in molecular simulation. Recently, we introduced PLUMED, an open-source plug-in that provides some of the most popular molecular dynamics (MD) codes with implementations of a variety of different enhanced sampling algorithms and collective variables (CVs). The rapid changes in this field, in particular new directions in enhanced sampling and dimensionality reduction together with new hardware, require a code that is more flexible and more efficient. We therefore present PLUMED 2 here—a complete rewrite of the code in an object-oriented programming language (C++). This new version introduces greater flexibility and greater modularity, which both extends its core capabilities and makes it far easier to add new methods and CVs. It also has a simpler interface with the MD engines and provides a single software library containing both tools and core facilities. Ultimately, the new code better serves the ever-growing community of users and contributors in coping with the new challenges arising in the field.
Program summary
Program title: PLUMED 2 Catalogue identifier: AEEE\_v2\_0 Program summary URL:http://cpc.cs.qub.ac.uk/summaries/AEEE\_v2\_0.html Program obtainable from: CPC Program Library, Queen’s University, Belfast, N. Ireland Licensing provisions: Yes No. of lines in distributed program, including test data, etc.: 700646 No. of bytes in distributed program, including test data, etc.: 6618136 Distribution format: tar.gz Programming language: ANSI-C++. Computer: Any computer capable of running an executable produced by a C++ compiler. Operating system: Linux operating system, Unix OSs. Has the code been vectorized or parallelized?: Yes, parallelized using MPI. RAM: Depends on the number of atoms, the method chosen and the collective variables used. Classification: 3, 7.7, 23. Catalogue identifier of previous version: AEEE\_v1\_0. Journal reference of previous version: Comput. Phys. Comm. 180 (2009) 1961. External routines: GNU libmatheval, Lapack, Blas, MPI. Does the new version supersede the previous version?: This version supersedes the previous version for the most part. There are a small number of very specific situations where the previous version is better, due to performance or to non-ported features. We are actively working on porting these last few features into the new code. Nature of problem: Calculation of free-energy surfaces for molecular systems of interest in biology, chemistry and materials science, on the fly and a posteriori analysis of molecular dynamics trajectories using advanced collective variables. Solution method: Implementations of various collective variables and enhanced sampling techniques. Reasons for new version: The old version was difficult to maintain and its design was not as flexible as this new version. This lack of flexibility made it difficult to implement a number of novel methods that have emerged since the release of the original code. Summary of revisions: The new version of the code has a completely redesigned architecture, which allows for several important enhancements. This allows for a much simpler and robust input syntax and for improved performance. In addition, it provides several, more-complex collective variables which could not have been written using the previous implementation. Furthermore, the entire code is fully documented so it is easier to extend. Finally, the code is designed so that users can implement new variables directly in the input files and thus develop bespoke applications of these powerful algorithms. Unusual features: PLUMED 2 can be used either as a standalone program, e.g. for a posteriori analysis of trajectories, or as a library embedded in a molecular dynamics code (such as GROMACS, NAMD, Quantum ESPRESSO, and LAMMPS). Interfaces with these particular codes are provided in patches, which a simple script will insert into the underlying molecular dynamics codes source code files. For other molecular dynamics codes there is extensive documentation on how to add PLUMED in our manual. Additional comments: The distribution file contains a test suite, user and developer documentation and a collection of patches and utilities. Running time: Depends on the number of atoms, the method chosen and the collective variables used. The regression test suite provided takes approximately 1 min to run.},
	number = {2},
	urldate = {2024-09-23},
	journal = {Computer Physics Communications},
	author = {Tribello, Gareth A. and Bonomi, Massimiliano and Branduardi, Davide and Camilloni, Carlo and Bussi, Giovanni},
	month = feb,
	year = {2014},
	keywords = {Molecular dynamics, Enhanced sampling, Dimensional reduction, Free energy},
	pages = {604--613},
	file = {ScienceDirect Full Text PDF:/home/levi/Zotero/storage/U2WR33NJ/Tribello et al. - 2014 - PLUMED 2 New feathers for an old bird.pdf:application/pdf;ScienceDirect Snapshot:/home/levi/Zotero/storage/TH2P2ETP/S0010465513003196.html:text/html},
}
